# Supplementary material for: Universal whole-genome Oxford nanopore sequencing of SARS-CoV-2 using tiled amplicons
Source: Sci Rep. 2023 Jun 26;13:10334. doi: 10.1038/s41598-023-37588-x (PMC10293217; doi:10.1038/s41598-023-37588-x)
Supplement: Supplementary file 2 — Supplementary Information 2. [file 41598_2023_37588_MOESM2_ESM.xlsx]

## Sheet: TableS1 - 1.2kB set
Table S1. The primers from Primer Scheme 1.2kb Pool A and Primer Scheme 1.2kb Pool B, for whole-genome sequencing of SARS-CoV-2 using double-tiled amplicons
pair	PrimerID	ShortID	Sequence (5'-3')	Direction	Start	End	Tm(°C) (1mM Mg2+, 55 mM Na+, 0.2 mkM oligo)	Primer Quality (%)	Fragment Size (bp)	Topt (°C)
1	9001	A1	aaaggtttataccttcccaggtaaca	LEFT	4	29	62	86
	9002	A2	ggatagacagatcgaattctaccca	RIGHT	1155	1179	61.7	88	1176	62
2	9003	A3	cgtcaccaaatgaatgcaacca	LEFT	1185	1206	62.4	75
	9004	A4	ggctttaagtttagctccaccaata	RIGHT	2347	2371	61.3	84	1187	62
3	9005	A5	ttgtcacgcactcaaagggatt	LEFT	2391	2412	63.1	87
	9006	A6	gcaagattgtgtccgcttaaaaca	RIGHT	3574	3597	62.5	82	1207	64
4	9007	A7	tcttcatgttgtcggcccaaat	LEFT	3607	3628	63.2	87
	9008	A8	ccagcaagtgagatggtttcaa	RIGHT	4770	4791	61.4	88	1185	62
5	9009	A9	aagattggtcctattctggacaatct	LEFT	4800	4825	61.9	78
	9010	A10	ggttgctctgtgaaataagaattgtc	RIGHT	5972	5997	60.7	82	1198	62
6	9011	A11	agaaacctgcttcaagagagctta	LEFT	6108	6131	62.1	79
	9012	A12	gccaatccaagtacatagaaaaacct	RIGHT	7271	7296	61.6	75	1189	63
7	9013	A13	gcaatcatgcaattgtttttcagctat	LEFT	7298	7324	61.6	75
	9014	A14	aagttattctttttagcagcactacgt	RIGHT	8452	8478	61.1	79	1181	62
8	9015	A15	accttttaagttgacatgtgcaacta	LEFT	8479	8504	61.2	86
	9016	A16	acataaccatccactgaatatgtgcta	RIGHT	9633	9659	62.2	80	1181	62
9	9017	A17	acacctttagtacctttctggataaca	LEFT	9662	9688	61.8	84
	9018	A18	cacatatctaaaacggcaattccagt	RIGHT	10823	10848	61.8	83	1187	62
10	9019	A19	tgaatggacgtaccatattgggt	LEFT	10881	10903	61.9	87
	9020	A20	aagcttgtttatgtctacagcacc	RIGHT	12032	12055	61.5	87	1175	62
11	9021	A21	acagggcaaccttacaagctata	LEFT	12075	12097	61.9	83
	9022	A22	agtacagacaacacgatgcacc	RIGHT	13232	13253	63.3	80	1179	62
12	9023	A23	acaacttgtgctaatgaccctgt	LEFT	13325	13347	62.7	87
	9024	A24	gtacaacacctagctctctgaagt	RIGHT	14480	14503	62	80	1179	63
13	9025	A25	ttcaaactgtcaaacccggtaattt	LEFT	14660	14684	61.5	84
	9026	A26	aggtcagtctcagtccaacattt	RIGHT	15832	15854	62	76	1195	62
14	9027	A27	catacaatgctagttaaacagggtga	LEFT	15886	15911	61.1	82
	9028	A28	gtgtagaatacttttgcataccaacct	RIGHT	17048	17074	61.5	79	1189	62
15	9029	A29	cacctggtactggtaagagtcattt	LEFT	17084	17108	62.5	86
	9030	A30	ggtgataaacatgttagggtaaccatt	RIGHT	18238	18264	61.4	82	1181	62
16	9031	A31	gcgaagaagctataagacatgtacgt	LEFT	18266	18291	62.9	82
	9032	A32	acgtagcagactttagtggtacataa	RIGHT	19431	19456	61.6	87	1191	62
17	9033	A33	gtggtgctgtctgtagacatca	LEFT	19478	19499	62.6	82
	9034	A34	tgccacgcttgactagattgtaa	RIGHT	20653	20675	62.4	92	1198	63
18	9035	A35	cgggtgttgctatgcctaatctt	LEFT	20678	20700	63.4	85
	9036	A36	gttagacttctcagtggaagcaaaata	RIGHT	21833	21859	61.2	75	1182	62
19	9037	A37	ggtactactttagattcgaagaccca	LEFT	21881	21906	61.9	87
	9038	A38	ggttggaaaccatatgattgtaaagga	RIGHT	23032	23058	61.6	75	1178	62
20	9039	A39	cactaatggtgttggttaccaacc	LEFT	23059	23082	62.2	79
	9040	A40	aaatggtatttgtaatgcagcacct	RIGHT	24232	24256	61.5	84	1198	62
21	9041	A41	ggtattggagttacacagaatgttctc	LEFT	24284	24310	61.7	87
	9042	A42	ggagtagcatccttgatttcacctt	RIGHT	25442	25466	63	87	1183	63
22	9043	A43	gattttgttcgcgctactgcaa	LEFT	25471	25492	62.5	79
	9044	A44	ctgttggcataggcaaattgtagaa	RIGHT	26623	26647	61.9	79	1177	63
23	9045	A45	tggctgttatggccagtaacttt	LEFT	26685	26707	62.8	88
	9046	A46	cttgcagttcaagtgagaaccaaa	RIGHT	27838	27861	62	80	1177	63
24	9047	A47	caccaagaatgtagtttacagtcatgt	LEFT	27942	27968	61.4	84
	9048	A48	aaatttccttgggtttgttctggac	RIGHT	29106	29130	62.3	77	1189	63
1	9049	B1	ggtagcagaactcgaaggcatt	LEFT	529	550	63.2	90
	9050	B2	acagtttccacaaaagcacttgt	RIGHT	1715	1737	61.6	75	1209	63
2	9051	B3	gcattcaaacaaattgttgaatcctgt	LEFT	1757	1783	61.5	78
	9052	B4	agtggtgtaagtaattcagatactggt	RIGHT	2917	2943	61.6	80	1187	62
3	9053	B5	atttagatgagtggagtatggctacat	LEFT	2952	2978	61.6	82
	9054	B6	atcacccactatatatggagcatcttt	RIGHT	4106	4132	61.7	82	1181	62
4	9055	B7	caagagggtgttttaactgctgt	LEFT	4139	4161	61.5	79
	9056	B8	gagtgttaacaatgcagtggcaa	RIGHT	5292	5314	62.2	75	1176	62
5	9057	B9	ccacctgctctacaagatgcttat	LEFT	5339	5362	62.7	88
	9058	B10	gtggccaacctcttctgtaattt	RIGHT	6519	6541	61.4	80	1203	62
6	9059	B11	ctactcatggtttagctgctgttaat	LEFT	6633	6658	61.2	80
	9060	B12	gtctttcataagtcttttgaccagct	RIGHT	7786	7811	61.5	83	1179	62
7	9061	B13	atctgcaaaatcagcgtctgttta	LEFT	7921	7944	61.2	76
	9062	B14	ctttcataagcaacagaaccttctagt	RIGHT	9079	9105	61.2	86	1185	62
8	9063	B15	tttacgccctgacacacgttat	LEFT	9106	9127	62.5	80
	9064	B16	tgagttgaacattaccagcctgt	RIGHT	10258	10280	62.5	90	1175	63
9	9065	B17	tggacattctatgcaaaattgtgtact	LEFT	10288	10314	61.3	75
	9066	B18	tggaaatggcttgatctaaagcatt	RIGHT	11438	11462	61.3	86	1175	62
10	9067	B19	actcaggtgtagttacaactgtcat	LEFT	11496	11520	61.7	84
	9068	B20	cagcagaattggcccttaaagc	RIGHT	12653	12674	62.9	80	1179	62
11	9069	B21	gatgacaatgcgttagcttactacaa	LEFT	12758	12783	61.5	80
	9070	B22	ctgggttttctacaaaatcataccagt	RIGHT	13922	3948	61.5	80	1191	62
12	9071	B23	acgtgtacgccaagctttgtta	LEFT	13980	14001	63.1	85
	9072	B24	ctagtggcggctattgatttcaataa	RIGHT	15163	15188	61.5	80	1209	63
13	9073	B25	gagctactgtagtaattggaacaagc	LEFT	15191	15216	61.8	88
	9074	B26	cattgcaaacatacggattaacagac	RIGHT	16365	16390	61	82	1200	63
14	9075	B27	atgtgactcaactttacttaggaggt	LEFT	16412	16437	61.7	75
	9076	B28	gtgtcaacaatttcagcaggaca	RIGHT	17566	17588	62	80	1177	62
15	9077	B29	gcttaaagcacataaagacaaatcagc	LEFT	17616	17642	61.5	76
	9078	B30	catggttgctttgtaggttacctgta	RIGHT	18786	18811	63.2	80	1196	63
16	9079	B31	tgatgcaatcatgactaggtgtct	LEFT	18855	18878	62	82
	9080	B32	cgggcatttctaaataagtctacttga	RIGHT	20007	20033	61.1	86	1179	62
17	9081	B33	gaaggtagtgttaaaggtttacaacca	LEFT	20053	20079	61.3	78
	9082	B34	cattagtaacaaaggctgtccacc	RIGHT	21224	21247	62	91	1195	62
18	9083	B35	atgcgtcatcatctgaagcattt	LEFT	21251	21273	61.2	80
	9084	B36	tctacagcatctgtaatggttccat	RIGHT	22407	22431	61.9	89	1181	62
19	9085	B37	ctctctcagaaacaaagtgtacgtt	LEFT	22446	22470	61	80
	9086	B38	gattgactagctacactacgtgc	RIGHT	23612	23634	61.1	80	1189	62
20	9087	B39	ttgcctacactatgtcacttggt	LEFT	23640	23662	62	80
	9088	B40	tccatcatgacaaatggcagga	RIGHT	24796	24817	62.6	75	1178	62
21	9089	B41	aaatggcacacactggtttgtaa	LEFT	24853	24875	61.5	78
	9090	B42	caattgagttgagtacagctggtaa	RIGHT	26025	26049	61.1	81	1197	62
22	9091	B43	agtacagacactggtgttgaacat	LEFT	26050	26073	62.2	81
	9092	B44	cctgaaagtcaacgagatgaaaca	RIGHT	27203	27226	61.4	80	1177	62
23	9093	B45	caattagatgaagagcaaccaatgga	LEFT	27352	27377	61.6	80
	9094	B46	caatttggtcatctggactgctatt	RIGHT	28502	28526	61.5	86	1175	62
24	9095	B47	ccgaagagctaccagacgaatt	LEFT	28534	28555	62.6	82
	9096	B48	atgtggtggctctttcaagtcc	RIGHT	29705	29726	63.5	80	1193	63
	supplemented with the Oxford Nanopore universal tails 5′-TTTCTGTTGGTGCTGATATTGC-3′ (forward primer), 5′-ACTTGCCTGTCGCTCTATCTTC-3′ (reverse primer)
	If lyophilised each primer should be resuspended to 100 Micromolar (µM) (Stock dilution 1)
	The primers from Primer Scheme 1.2kb Pool 1 and Primer Scheme 1.2kb Pool 2 are:
	Primer Scheme 1.2kb Pool 1: F1, R1, F3, R3, F5, R5, F7, R7, F9, R9, F11, R11, F13, R13, F15, R15, F17, R17
	(9 primers pairs)
	Primer Scheme 1.2kb Pool 2: F2, R2, F4, R4, F6, R6, F8, R8, F10, R10, F12, R12, F14, R14, F16, R16
	(8 primers pairs)

## Sheet: Table S2 - 2.4 kb set
Table S2. The primers from Primer Scheme 2.4kb Pool A and Primer Scheme 2.4kb Pool B, for whole-genome sequencing of SARS-CoV-2 using double-tiled amplicons
pair	PrimerID	ShortID	Sequence (5'-3')	Direction	Start	End	Tm(°C) (1 mM Mg2+, 55 mM Na+, 0.2 mkM oligo)	Primer Quality (%)	Fragment Size (bp)
1	9001	A1	aaaggtttataccttcccaggtaaca	LEFT	4	29	62	86
	9004	A4	ggctttaagtttagctccaccaata	RIGHT	2347	2371	61.3	84	2367
2	9005	A5	ttgtcacgcactcaaagggatt	LEFT	2391	2412	63.1	87
	9008	A8	ccagcaagtgagatggtttcaa	RIGHT	4770	4791	61.4	88	2400
3	9009	A9	aagattggtcctattctggacaatct	LEFT	4800	4825	61.9	78
	9012	A12	gccaatccaagtacatagaaaaacct	RIGHT	7271	7296	61.6	75	2496
4	9013	A13	gcaatcatgcaattgtttttcagctat	LEFT	7298	7324	61.6	75
	9016	A16	acataaccatccactgaatatgtgcta	RIGHT	9633	9659	62.2	80	2361
5	9017	A17	acacctttagtacctttctggataaca	LEFT	9662	9688	61.8	84
	9020	A20	aagcttgtttatgtctacagcacc	RIGHT	12032	12055	61.5	87	2393
6	9021	A21	acagggcaaccttacaagctata	LEFT	12075	12097	61.9	83
	9024	A24	gtacaacacctagctctctgaagt	RIGHT	14480	14503	62	80	2428
7	9025	A25	ttcaaactgtcaaacccggtaattt	LEFT	14660	14684	61.5	84
	9028	A28	gtgtagaatacttttgcataccaacct	RIGHT	17047	17074	61.5	79	2414
8	9029	A29	cacctggtactggtaagagtcattt	LEFT	17084	17108	62.5	86
	9032	A32	acgtagcagactttagtggtacataa	RIGHT	19431	19456	61.6	87	2372
9	9033	A33	gtggtgctgtctgtagacatca	LEFT	19478	19499	62.6	82
	9036	A36	gttagacttctcagtggaagcaaaata	RIGHT	21833	21859	61.2	75	2381
10	9037	A37	ggtactactttagattcgaagaccca	LEFT	21881	21906	61.9	87
	9040	A40	aaatggtatttgtaatgcagcacct	RIGHT	24232	24256	61.5	84	2375
11	9041	A41	ggtattggagttacacagaatgttctc	LEFT	24284	24310	61.7	87
	9044	A44	ctgttggcataggcaaattgtagaa	RIGHT	26623	26647	61.9	79	2363
12	9045	A45	tggctgttatggccagtaacttt	LEFT	26685	26707	62.8	88
	9048	A48	aaatttccttgggtttgttctggac	RIGHT	29106	29130	62.3	77	2445
1	9049	B1	ggtagcagaactcgaaggcatt	LEFT	529	550	63.2	90
	9052	B4	agtggtgtaagtaattcagatactggt	RIGHT	2917	2943	61.6	80	2414
2	9053	B5	atttagatgagtggagtatggctacat	LEFT	2952	2978	61.6	82
	9056	B8	gagtgttaacaatgcagtggcaa	RIGHT	2952	5314	62.2	75	2362
3	9057	B9	ccacctgctctacaagatgcttat	LEFT	5339	5362	62.7	88
	9060	B12	gtctttcataagtcttttgaccagct	RIGHT	7786	7811	61.5	83	2472
4	9061	B13	atctgcaaaatcagcgtctgttta	LEFT	7921	7944	61.2	76
	9064	B16	tgagttgaacattaccagcctgt	RIGHT	10258	10280	62.5	90	2359
5	9065	B17	tggacattctatgcaaaattgtgtact	LEFT	10288	10314	61.3	75
	9068	B20	cagcagaattggcccttaaagc	RIGHT	12653	12674	62.9	80	2386
6	9069	B21	gatgacaatgcgttagcttactacaa	LEFT	12758	12783	61.5	80
	9072	B24	ctagtggcggctattgatttcaataa	RIGHT	15163	15188	61.5	80	2430
7	9073	B25	gagctactgtagtaattggaacaagc	LEFT	15191	15216	61.8	88
	9076	B28	gtgtcaacaatttcagcaggaca	RIGHT	17566	17588	62	80	2397
8	9077	B29	gcttaaagcacataaagacaaatcagc	LEFT	17616	17642	61.5	76
	9080	B32	cgggcatttctaaataagtctacttga	RIGHT	20007	20033	61.1	86	2417
9	9081	B33	gaaggtagtgttaaaggtttacaacca	LEFT	20053	20079	61.3	78
	9084	B36	tctacagcatctgtaatggttccat	RIGHT	22407	22431	61.9	89	2378
10	9085	B37	ctctctcagaaacaaagtgtacgtt	LEFT	22446	22470	61	80
	9088	B40	tccatcatgacaaatggcagga	RIGHT	24796	24817	62.6	75	2371
11	9089	B41	aaatggcacacactggtttgtaa	LEFT	24853	24875	61.5	78
	9092	B44	cctgaaagtcaacgagatgaaaca	RIGHT	27203	27226	61.4	80	2373
12	9093	B45	caattagatgaagagcaaccaatgga	LEFT	27352	27377	61.6	80
	9096	B48	atgtggtggctctttcaagtcc	RIGHT	29705	29726	63.5	80	2374

## Sheet: Table S3 - 3.6 kb set
Table S3. The primers from Primer Scheme 3.6kb Pool A and Primer Scheme 3.6kb Pool B, for whole-genome sequencing of SARS-CoV-2 using double-tiled amplicons
pair	PrimerID	ShortID	Sequence (5'-3')	Direction	Start	End	Tm(°C) (1mM Mg2+, 55 mM Na+, 0.2 mkM oligo)	Primer Quality (%)	Fragment Size (bp)	Topt (°C)
1	9001	A1	aaaggtttataccttcccaggtaaca	LEFT	4	29	62	86
	9006	A6	gcaagattgtgtccgcttaaaaca	RIGHT	3574	3597	62.5	82	3593	64
2	9007	A7	tcttcatgttgtcggcccaaat	LEFT	3607	3628	63.2	87
	9012	A12	gccaatccaagtacatagaaaaacct	RIGHT	7271	7296	61.6	75	3689	63
3	9013	A13	gcaatcatgcaattgtttttcagctat	LEFT	7298	7324	61.6	75
	9018	A18	cacatatctaaaacggcaattccagt	RIGHT	10823	10848	61.8	83	3550	62
4	9019	A19	tgaatggacgtaccatattgggt	LEFT	10881	10903	61.9	87
	9024	A24	gtacaacacctagctctctgaagt	RIGHT	14480	14503	62	80	3622	63
5	9025	A25	ttcaaactgtcaaacccggtaattt	LEFT	14660	14684	61.5	84
	9030	A30	ggtgataaacatgttagggtaaccatt	RIGHT	18237	18264	61.4	82	3604	62
6	9031	A31	gcgaagaagctataagacatgtacgt	LEFT	18266	18291	62.9	82
	9036	A36	gttagacttctcagtggaagcaaaata	RIGHT	21833	21859	61.2	75	3593	62
7	9037	A37	ggtactactttagattcgaagaccca	LEFT	21881	21906	61.9	87
	9042	A42	ggagtagcatccttgatttcacctt	RIGHT	25442	25466	63	87	3585	63
8	9043	A43	gattttgttcgcgctactgcaa	LEFT	25471	25492	62.5	79
	9048	A48	aaatttccttgggtttgttctggac	RIGHT	29106	29130	62.3	77	3659	63
1	9049	B1	ggtagcagaactcgaaggcatt	LEFT	529	550	63.2	90
	9054	B6	atcacccactatatatggagcatcttt	RIGHT	4106	4132	61.7	82	3603	62
2	9055	B7	caagagggtgttttaactgctgt	LEFT	4139	4161	61.5	79
	9060	B12	gtctttcataagtcttttgaccagct	RIGHT	7786	7811	61.5	83	3672	62
3	9061	B13	atctgcaaaatcagcgtctgttta	LEFT	7921	7944	61.2	76
	9066	B18	tggaaatggcttgatctaaagcatt	RIGHT	11438	11462	61.3	86	3541	62
4	9067	B19	actcaggtgtagttacaactgtcat	LEFT	11496	11520	61.7	84
	9072	B24	ctagtggcggctattgatttcaataa	RIGHT	15163	15188	61.5	80	3692	63
5	9073	B25	gagctactgtagtaattggaacaagc	LEFT	15191	15216	61.8	88
	9078	B30	catggttgctttgtaggttacctgta	RIGHT	18796	18811	63.2	80	3620	63
6	9079	B31	tgatgcaatcatgactaggtgtct	LEFT	18855	18878	62	82
	9084	B36	tctacagcatctgtaatggttccat	RIGHT	22407	22431	61.9	89	3576	62
7	9085	B37	ctctctcagaaacaaagtgtacgtt	LEFT	22446	22470	61	80
	9090	B42	caattgagttgagtacagctggtaa	RIGHT	26025	26049	61.1	81	3603	62
8	9091	B43	agtacagacactggtgttgaacat	LEFT	26050	26073	62.2	81
	9096	B48	atgtggtggctctttcaagtcc	RIGHT	29705	29726	63.5	80	3676	63

## Sheet: Tabke S4 - 4.8 kB set
Table S4. The primers from Primer Scheme 4.8kb Pool A and Primer Scheme 4.8kb Pool B, for whole-genome sequencing of SARS-CoV-2 using double-tiled amplicons
pair	PrimerID	ShortID	Sequence (5'-3')	Direction	Start	End	Tm(°C) (1 mM Mg2+, 55 mM Na+, 0.2 mkM oligo)	Primer Quality (%)	Fragment Size (bp)
1	9001	A1	aaaggtttataccttcccaggtaaca	LEFT	4	29	62	86
	9008	A8	ccagcaagtgagatggtttcaa	RIGHT	4770	4791	61.4	88	4787
2	9009	A9	aagattggtcctattctggacaatct	LEFT	4800	4825	61.9	78
	9016	A16	acataaccatccactgaatatgtgcta	RIGHT	9633	9659	62.2	80	4859
3	9017	A17	acacctttagtacctttctggataaca	LEFT	9662	9688	61.8	84
	9024	A24	gtacaacacctagctctctgaagt	RIGHT	14480	14503	62	80	4841
4	9025	A25	ttcaaactgtcaaacccggtaattt	LEFT	14660	14684	61.5	84
	9032	A32	acgtagcagactttagtggtacataa	RIGHT	19431	19456	61.6	87	4796
5	9033	A33	gtggtgctgtctgtagacatca	LEFT	19478	19499	62.6	82
	9040	A40	aaatggtatttgtaatgcagcacct	RIGHT	24232	24256	61.5	84	4778
6	9041	A41	ggtattggagttacacagaatgttctc	LEFT	24284	24310	61.7	87
	9048	A48	aaatttccttgggtttgttctggac	RIGHT	29106	29130	62.3	77	4846
1	9049	B1	ggtagcagaactcgaaggcatt	LEFT	529	550	63.2	90
	9056	B8	gagtgttaacaatgcagtggcaa	RIGHT	2952	5314	62.2	75	4785
2	9057	B9	ccacctgctctacaagatgcttat	LEFT	5339	5362	62.7	88
	9064	B16	tgagttgaacattaccagcctgt	RIGHT	10258	10280	62.5	90	4941
3	9065	B17	tggacattctatgcaaaattgtgtact	LEFT	10288	10314	61.3	75
	9072	B24	ctagtggcggctattgatttcaataa	RIGHT	15163	15188	61.5	80	4900
4	9073	B25	gagctactgtagtaattggaacaagc	LEFT	15191	15216	61.8	88
	9080	B32	cgggcatttctaaataagtctacttga	RIGHT	20007	20033	61.1	86	4842
5	9081	B33	gaaggtagtgttaaaggtttacaacca	LEFT	20053	20079	61.3	78
	9088	B40	tccatcatgacaaatggcagga	RIGHT	24796	24817	62.6	75	4764
6	9089	B41	aaatggcacacactggtttgtaa	LEFT	24853	24875	61.5	78
	9096	B48	atgtggtggctctttcaagtcc	RIGHT	29705	29726	63.5	80	4873

## Sheet: Table S5 - RT-primers
Table S5. SARS-CoV-2 specific primer set for cDNA synthesis.
PrimerID	ShortID	Sequence (5'-3')	Start	End	Tm(°C) (1mM Mg2+, 55 mM Na+, 0.2 mkM oligo)	Primer Quality (%)
9050	B2	acagtttccacaaaagcacttgt	1715	1737	61.6	75
9052	B4	agtggtgtaagtaattcagatactggt	2917	2943	61.6	80
9054	B6	atcacccactatatatggagcatcttt	4106	4132	61.7	82
9056	B8	gagtgttaacaatgcagtggcaa	5292	5314	62.2	75
9058	B10	gtggccaacctcttctgtaattt	6519	6541	61.4	80
9060	B12	gtctttcataagtcttttgaccagct	7786	7811	61.5	83
9062	B14	ctttcataagcaacagaaccttctagt	9079	9105	61.2	86
9064	B16	tgagttgaacattaccagcctgt	10258	10280	62.5	90
9066	B18	tggaaatggcttgatctaaagcatt	11438	11462	61.3	86
9068	B20	cagcagaattggcccttaaagc	12653	12674	62.9	80
9070	B22	ctgggttttctacaaaatcataccagt	13922	3948	61.5	80
9072	B24	ctagtggcggctattgatttcaataa	15163	15188	61.5	80
9074	B26	cattgcaaacatacggattaacagac	16365	16390	61	82
9076	B28	gtgtcaacaatttcagcaggaca	17566	17588	62	80
9078	B30	catggttgctttgtaggttacctgta	18786	18811	63.2	80
9080	B32	cgggcatttctaaataagtctacttga	20007	20033	61.1	86
9082	B34	cattagtaacaaaggctgtccacc	21224	21247	62	91
9084	B36	tctacagcatctgtaatggttccat	22407	22431	61.9	89
9086	B38	gattgactagctacactacgtgc	23612	23634	61.1	80
9088	B40	tccatcatgacaaatggcagga	24796	24817	62.6	75
9090	B42	caattgagttgagtacagctggtaa	26025	26049	61.1	81
9092	B44	cctgaaagtcaacgagatgaaaca	27203	27226	61.4	80
9094	B46	caatttggtcatctggactgctatt	28502	28526	61.5	86
9096	B48	atgtggtggctctttcaagtcc	29705	29726	63.5	80

## Sheet: Table S6
Table S6. Comparison study for quantitative PCR to evaluate the efficiency of cDNA synthesis using our RT protocol using Maxima H Minus reverse transcriptase with a set of SARS-CoV-2-specific primers compared with the LunaScript supermix-based RT protocol using random primers.
Samples ID	Ct value (cDNA synthesis was performed with SARS-CoV-2 specific primers and Maxima H Minus Reverse Transcriptase)	Ct value (LunaScript Reverse Transcriptase (EXP-MRT001)
A7	18	16
B7	27	33
C7	23	20
D7	na	na
E7	25	31
F7	31	36
G7	30	35
H7	25	32
A8	17	19
B8	17	19
C8	32	37
D8	25	28
E8	29	37
F8	30	37
G8	30	37
H8	24	25
A9	24	30
B9	19	19
C9	20	25
D9	30	37
E9	28	30
F9	na	na
G9	27	29
H9	19	19
A10	28	37
B10	30	na
C10	27	28
D10	35	38
E10	36	38
F10	32	37
G10	27	29
H10	32	33
A11	25	30
B11	36	na
C11	37	na
D11	19	20
E11	19	21
F11	29	38
G11	32	na
H11	27	28
A12	30	na
B12	28	33
C12	27	36
D12	30	38
E12	28	36
F12	29	na
G12	30	na
H12	na	na

## Sheet: Table S7
Table S7. Summary characteristics of sequenced SARS-CoV-2 samples by ONT
#	Sample ID	GISAID ID	Sample collection date	Age	Gender	Ct value	Pango Lineage	GC-content	Depth	Ns	NCBI_SRA_#
1	hCoV-19/Kazakhstan/NLA/barcode25-01-MN908947.3/2021	EPI_ISL_13717748	44441	unknown	unknown	unknown	B.1.617.2	0.38	321X	305	SRR22894582
2	hCoV-19/Kazakhstan/NLA/barcode27-01-MN908947.3/2021	EPI_ISL_13717749	44441	unknown	unknown	unknown	AY.122	0.38	339X	302	SRR22894581
3	hCoV-19/Kazakhstan/NLA/barcode28-01-MN908947.3/2021	EPI_ISL_13717750	44441	unknown	unknown	unknown	AY.122	0.38	345X	275	SRR22894580
4	hCoV-19/Kazakhstan/NLA/barcode29-01-MN908947.3/2021	EPI_ISL_13717751	44441	unknown	unknown	unknown	AY.122	0.36	296X	1237	SRR22894579
5	hCoV-19/Kazakhstan/NLA/barcode31-01-MN908947.3/2021	EPI_ISL_13717752	44441	unknown	unknown	unknown	AY.122	0.37	311X	704	SRR22894578
6	hCoV-19/Kazakhstan/NLA/barcode33-01-MN908947.3/2021	EPI_ISL_13717753	44441	unknown	unknown	unknown	AY.122	0.37	326X	729	SRR22894576
7	hCoV-19/Kazakhstan/NLA/barcode34-01-MN908947.3/2021	EPI_ISL_13717754	44441	unknown	unknown	unknown	AY.122	0.38	346X	306	SRR22894575
8	hCoV-19/Kazakhstan/NLA/barcode35-01-MN908947.3/2021	EPI_ISL_13717755	44441	unknown	unknown	unknown	AY.122	0.37	316X	448	SRR22894574
9	hCoV-19/Kazakhstan/NLA/barcode36-01-MN908947.3/2021	EPI_ISL_13717756	44441	unknown	unknown	unknown	AY.122	0.38	341X	315	SRR22894573
10	hCoV-19/Kazakhstan/NLA/barcode37-01-MN908947.3/2021	EPI_ISL_13717757	44441	unknown	unknown	unknown	AY.122	0.37	299X	698	SRR22894572
11	hCoV-19/Kazakhstan/NLA/barcode39-01-MN908947.3/2021	EPI_ISL_13717758	44441	unknown	unknown	unknown	AY.122	0.37	325X	700	SRR22894571
12	hCoV-19/Kazakhstan/NLA/barcode41-01-MN908947.3/2021	EPI_ISL_13717759	44441	unknown	unknown	unknown	AY.122	0.36	293X	1897	SRR22894570
13	hCoV-19/Kazakhstan/NLA/barcode42-01-MN908947.3/2021	EPI_ISL_13717760	44441	unknown	unknown	unknown	AY.122	0.36	301X	1489	SRR22894569
14	hCoV-19/Kazakhstan/NLA/barcode43-01-MN908947.3/2021	EPI_ISL_13717761	44441	unknown	unknown	unknown	AY.122	0.38	318X	300	SRR22894568
15	hCoV-19/Kazakhstan/NLA/barcode45-01-MN908947.3/2021	EPI_ISL_13717762	44441	unknown	unknown	unknown	AY.122	0.38	352X	289	SRR22894567
16	hCoV-19/Kazakhstan/NLA/barcode46-01-MN908947.3/2021	EPI_ISL_13717763	44441	unknown	unknown	unknown	AY.122	0.38	339X	305	SRR22894565
17	hCoV-19/Kazakhstan/NLA/barcode47-01-MN908947.3/2021	EPI_ISL_13717764	44441	unknown	unknown	unknown	AY.122	0.37	327X	820	SRR22894564
18	hCoV-19/Kazakhstan/NLA/barcode02-02-MN908947.3/2021	EPI_ISL_13717765	44441	unknown	unknown	unknown	AY.122	0.36	293X	1797	SRR22894563
19	hCoV-19/Kazakhstan/NLA/barcode06-02-MN908947.3/2021	EPI_ISL_13717766	44441	unknown	unknown	unknown	AY.122	0.35	288X	2669	SRR22894562
20	hCoV-19/Kazakhstan/NLA/barcode11-02-MN908947.3/2021	EPI_ISL_13717767	44441	unknown	unknown	unknown	AY.122	0.36	324X	1266	SRR22894561
21	hCoV-19/Kazakhstan/NLA/barcode20-02-MN908947.3/2021	EPI_ISL_13717768	44441	unknown	unknown	unknown	AY.122	0.35	260X	2508	SRR22894560
22	hCoV-19/Kazakhstan/NLA/barcode21-02-MN908947.3/2021	EPI_ISL_13717769	44441	unknown	unknown	unknown	AY.122	0.36	305X	1347	SRR22894559
23	hCoV-19/Kazakhstan/NLA/barcode26-02-MN908947.3/2021	EPI_ISL_13717770	44441	unknown	unknown	unknown	AY.122	0.37	320X	937	SRR22894558
24	hCoV-19/Kazakhstan/NLA/barcode34-02-MN908947.3/2021	EPI_ISL_13717771	44441	unknown	unknown	unknown	AY.122	0.36	323X	1862	SRR22894357
25	hCoV-19/Kazakhstan/NLA/barcode36-02-MN908947.3/2021	EPI_ISL_13717772	44441	unknown	unknown	unknown	AY.111	0.37	326X	862	SRR22894356
26	hCoV-19/Kazakhstan/NLA/barcode37-02-MN908947.3/2021	EPI_ISL_13717773	44441	unknown	unknown	unknown	AY.122	0.38	348X	318	SRR22894354
27	hCoV-19/Kazakhstan/NLA/barcode39-02-MN908947.3/2021	EPI_ISL_13717774	44441	unknown	unknown	unknown	AY.111	0.35	3X	2289	SRR22894353
28	hCoV-19/Kazakhstan/NLA/barcode47-02-MN908947.3/2021	EPI_ISL_13717775	44441	unknown	unknown	unknown	AY.122	0.36	200X	1789	SRR22894352
29	hCoV-19/Kazakhstan/NLA/barcode55-02-MN908947.3/2021	EPI_ISL_13717776	44441	unknown	unknown	unknown	AY.122	0.36	124X	1522	SRR22894351
30	hCoV-19/Kazakhstan/NLA/barcode56-02-MN908947.3/2021	EPI_ISL_13717777	44441	unknown	unknown	unknown	AY.122	0.37	306X	368	SRR22894350
31	hCoV-19/Kazakhstan/NLA/barcode60-02-MN908947.3/2021	EPI_ISL_13717778	44441	unknown	unknown	unknown	AY.122	0.37	243X	377	SRR22894349
32	hCoV-19/Kazakhstan/NLA/barcode61-02-MN908947.3/2021	EPI_ISL_13717779	44441	unknown	unknown	unknown	AY.122	0.38	3X	328	SRR22894348
33	hCoV-19/Kazakhstan/NLA/barcode62-02-MN908947.3/2021	EPI_ISL_13717780	44441	unknown	unknown	unknown	AY.122	0.38	335X	337	SRR22894347
34	hCoV-19/Kazakhstan/NLA/barcode63-02-MN908947.3/2021	EPI_ISL_13717781	44441	unknown	unknown	unknown	AY.122	0.38	347X	321	SRR22894346
35	hCoV-19/Kazakhstan/NLA/barcode64-02-MN908947.3/2021	EPI_ISL_13717782	44441	unknown	unknown	unknown	AY.122	0.38	344X	353	SRR22894345
36	hCoV-19/Kazakhstan/NLA/barcode66-02-MN908947.3/2021	EPI_ISL_13717783	44441	unknown	unknown	unknown	AY.122	0.37	319X	854	SRR22894343
37	hCoV-19/Kazakhstan/NLA/barcode68-02-MN908947.3/2021	EPI_ISL_13717784	44441	unknown	unknown	unknown	AY.122	0.34	304X	2851	SRR22894642
38	hCoV-19/Kazakhstan/NLA/barcode69-02-MN908947.3/2021	EPI_ISL_13717785	44441	unknown	unknown	unknown	AY.122	0.37	128X	449	SRR22894641
39	hCoV-19/Kazakhstan/NLA/barcode71-02-MN908947.3/2021	EPI_ISL_13717786	44441	unknown	unknown	unknown	AY.122	0.37	279X	349	SRR22894490
40	hCoV-19/Kazakhstan/NLA/barcode72-02-MN908947.3/2021	EPI_ISL_13717787	44441	unknown	unknown	unknown	B.1.617.2	0.36	31X	1732	SRR22894379
41	hCoV-19/Kazakhstan/NLA/barcode75-02-MN908947.3/2021	EPI_ISL_13717788	44441	unknown	unknown	unknown	AY.122	0.35	200X	2243	SRR22894588
42	hCoV-19/Kazakhstan/NLA/barcode76-02-MN908947.3/2021	EPI_ISL_13717789	44441	unknown	unknown	unknown	AY.4	0.37	249X	1015	SRR22894577
43	hCoV-19/Kazakhstan/NLA/barcode81-02-MN908947.3/2021	EPI_ISL_13717790	44441	unknown	unknown	unknown	AY.122	0.36	167X	1300	SRR22894566
44	hCoV-19/Kazakhstan/NLA/barcode82-02-MN908947.3/2021	EPI_ISL_13717791	44441	unknown	unknown	unknown	AY.122	0.37	221X	562	SRR22894355
45	hCoV-19/Kazakhstan/NLA/barcode86-02-MN908947.3/2021	EPI_ISL_13717792	44441	unknown	unknown	unknown	AY.122	0.37	159X	534	SRR22894344
46	hCoV-19/Kazakhstan/NLA/barcode88-02-MN908947.3/2021	EPI_ISL_13717793	44441	unknown	unknown	unknown	AY.122	0.36	302X	1599	SRR22894333
47	hCoV-19/Kazakhstan/NLA/barcode89-02-MN908947.3/2021	EPI_ISL_13717794	44441	unknown	unknown	unknown	AY.122	0.34	183X	2997	SRR22894640
48	hCoV-19/Kazakhstan/NLA/barcode19-03-MN908947.3/2021	EPI_ISL_13717795	44441	unknown	unknown	unknown	AY.122	0.35	234X	2325	SRR22894663
49	hCoV-19/Kazakhstan/NLA/barcode71-03-MN908947.3/2021	EPI_ISL_13717796	44441	unknown	unknown	unknown	AY.122	0.35	213X	1939	SRR22894549
50	hCoV-19/Kazakhstan/NLA/barcode79-03-MN908947.3/2021	EPI_ISL_13717797	44441	unknown	unknown	unknown	AY.122	0.35	249X	2496	SRR22894538
51	hCoV-19/Kazakhstan/NLA/barcode87-03-MN908947.3/2021	EPI_ISL_13717798	44441	unknown	unknown	unknown	AY.122	0.35	231X	2562	SRR22894527
52	hCoV-19/Kazakhstan/NLA/barcode01-04-MN9089047.3/2021	EPI_ISL_5465367	44410	40	female	15.24	B.1.617.2	0.38	372X	316	SRR22894476
53	hCoV-19/Kazakhstan/NLA/barcode02-04-MN9089047.3/2021	EPI_ISL_5465373	44410	42	male	11.89	B.1.617.2	0.38	374X	314	SRR22894465
54	hCoV-19/Kazakhstan/NLA/barcode03-04-MN9089047.3/2021	EPI_ISL_5465381	44410	33	male	14.87	B.1.617.2	0.38	360X	315	SRR22894454
55	hCoV-19/Kazakhstan/NLA/barcode04-04-MN9089047.3/2021	EPI_ISL_5465387	44410	22	female	13.97	B.1.617.2	0.39	367X	314	SRR22894443
56	hCoV-19/Kazakhstan/NLA/barcode05-04-MN9089047.3/2021	EPI_ISL_5465398	44410	35	male	13.45	B.1.617.2	0.38	362X	312	SRR22894512
57	hCoV-19/Kazakhstan/NLA/barcode06-04-MN9089047.3/2021	EPI_ISL_5465404	44410	24	male	13.18	B.1.617.2	0.38	372X	313	SRR22894501
58	hCoV-19/Kazakhstan/NLA/barcode07-04-MN9089047.3/2021	EPI_ISL_5465410	44410	52	female	17.54	B.1.617.2	0.38	365X	314	SRR22894489
59	hCoV-19/Kazakhstan/NLA/barcode08-04-MN9089047.3/2021	EPI_ISL_5465417	44410	59	male	13.05	B.1.617.2	0.38	351X	315	SRR22894478
60	hCoV-19/Kazakhstan/NLA/barcode09-04-MN9089047.3/2021	EPI_ISL_5465422	44410	32	female	14.91	B.1.617.2	0.38	369X	314	SRR22894427
61	hCoV-19/Kazakhstan/NLA/barcode10-04-MN9089047.3/2021	EPI_ISL_5465425	44410	35	female	11.79	B.1.617.2	0.38	369X	315	SRR22894416
62	hCoV-19/Kazakhstan/NLA/barcode11-04-MN9089047.3/2021	EPI_ISL_5465431	44410	61	male	14.72	B.1.617.2	0.38	361X	314	SRR22894405
63	hCoV-19/Kazakhstan/NLA/barcode12-04-MN9089047.3/2021	EPI_ISL_5465438	44410	28	male	19.1	B.1.617.2	0.39	352X	306	SRR22894634
64	hCoV-19/Kazakhstan/NLA/barcode13-04-MN9089047.3/2021	EPI_ISL_5465445	44410	17	male	13.13	B.1.617.2	0.38	367X	314	SRR22894623
65	hCoV-19/Kazakhstan/NLA/barcode14-04-MN9089047.3/2021	EPI_ISL_5465452	44410	33	male	8.57	B.1.617.2	0.38	368X	314	SRR22894612
66	hCoV-19/Kazakhstan/NLA/barcode15-04-MN9089047.3/2021	EPI_ISL_5465456	44410	23	male	17.83	B.1.617.2	0.38	347X	315	SRR22894601
67	hCoV-19/Kazakhstan/NLA/barcode16-04-MN9089047.3/2021	EPI_ISL_5465463	44410	55	female	11.65	B.1.617.2	0.37	371X	314	SRR22894390
68	hCoV-19/Kazakhstan/NLA/barcode17-04-MN9089047.3/2021	EPI_ISL_5465470	44410	36	male	15.56	B.1.617.2	0.38	363X	314	SRR22894378
69	hCoV-19/Kazakhstan/NLA/barcode18-04-MN9089047.3/2021	EPI_ISL_5465480	44410	27	male	10.76	B.1.617.2	0.38	352X	318	SRR22894367
70	hCoV-19/Kazakhstan/NLA/barcode19-04-MN9089047.3/2021	EPI_ISL_5465482	44410	27	male	16.3	B.1.617.2	0.38	356X	309	SRR22894596
71	hCoV-19/Kazakhstan/NLA/barcode20-04-MN9089047.3/2021	EPI_ISL_5465491	44411	62	male	10.15	B.1.617.2	0.38	370X	315	SRR22894595
72	hCoV-19/Kazakhstan/NLA/barcode21-04-MN9089047.3/2021	EPI_ISL_5465494	44411	41	female	13.58	B.1.617.2	0.38	360X	314	SRR22894594
73	hCoV-19/Kazakhstan/NLA/barcode22-04-MN9089047.3/2021	EPI_ISL_5465502	44411	28	female	13.63	B.1.617.2	0.38	368X	314	SRR22894593
74	hCoV-19/Kazakhstan/NLA/barcode23-04-MN9089047.3/2021	EPI_ISL_5465505	44411	53	female	11.51	B.1.617.2	0.38	371X	314	SRR22894592
75	hCoV-19/Kazakhstan/NLA/barcode24-04-MN9089047.3/2021	EPI_ISL_5465507	44411	32	female	12.85	B.1.617.2	0.37	322X	565	SRR22894591
76	hCoV-19/Kazakhstan/NLA/barcode25-04-MN9089047.3/2021	EPI_ISL_5465514	44411	31	male	9.92	B.1.617.2	0.38	372X	314	SRR22894590
77	hCoV-19/Kazakhstan/NLA/barcode26-04-MN9089047.3/2021	EPI_ISL_5465518	44411	32	female	6.48	B.1.617.2	0.38	317X	333	SRR22894589
78	hCoV-19/Kazakhstan/NLA/barcode27-04-MN9089047.3/2021	EPI_ISL_5465523	44411	60	female	17.87	B.1.617.2	0.38	357X	316	SRR22894587
79	hCoV-19/Kazakhstan/NLA/barcode28-04-MN9089047.3/2021	EPI_ISL_5465533	44411	31	male	17.85	B.1.617.2	0.38	362X	316	SRR22894586
80	hCoV-19/Kazakhstan/NLA/barcode29-04-MN9089047.3/2021	EPI_ISL_5532919	44411	51	male	16.55	B.1.617.2	0.38	367X	314	SRR22894585
81	hCoV-19/Kazakhstan/NLA/barcode30-04-MN9089047.3/2021	EPI_ISL_5465539	44411	44	male	13.94	B.1.617.2	0.38	357X	310	SRR22894584
82	hCoV-19/Kazakhstan/NLA/barcode31-04-MN9089047.3/2021	EPI_ISL_5465542	44411	48	female	17.94	B.1.617.2	0.38	358X	320	SRR22894583
83	hCoV-19/Kazakhstan/NLA/barcode33-04-MN9089047.3/2021	EPI_ISL_5465549	44412	23	male	14.27	B.1.637	0.38	362X	315	SRR22894342
84	hCoV-19/Kazakhstan/NLA/barcode34-04-MN9089047.3/2021	EPI_ISL_5465553	44412	76	male	10.85	B.1.617.2	0.38	369X	314	SRR22894341
85	hCoV-19/Kazakhstan/NLA/barcode35-04-MN9089047.3/2021	EPI_ISL_5465563	44412	30	female	10.09	B.1.617.2	0.38	365X	315	SRR22894340
86	hCoV-19/Kazakhstan/NLA/barcode36-04-MN9089047.3/2021	EPI_ISL_5465570	44412	27	male	10.19	B.1.617.2	0.39	370X	314	SRR22894339
87	hCoV-19/Kazakhstan/NLA/barcode37-04-MN9089047.3/2021	EPI_ISL_5465574	44412	28	female	7.27	B.1.617.2	0.38	370X	304	SRR22894338
88	hCoV-19/Kazakhstan/NLA/barcode38-04-MN9089047.3/2021	EPI_ISL_5465584	44412	57	male	15.01	AY.39	0.38	315X	553	SRR22894337
89	hCoV-19/Kazakhstan/NLA/barcode39-04-MN9089047.3/2021	EPI_ISL_5465593	44412	38	male	11.07	B.1.617.2	0.38	373X	309	SRR22894336
90	hCoV-19/Kazakhstan/NLA/barcode41-04-MN9089047.3/2021	EPI_ISL_5465598	44412	60	female	12.35	B.1.617.2	0.38	358X	323	SRR22894335
91	hCoV-19/Kazakhstan/NLA/barcode42-04-MN9089047.3/2021	EPI_ISL_5465603	44412	27	female	11.08	B.1.617.2	0.38	358X	326	SRR22894334
92	hCoV-19/Kazakhstan/NLA/barcode43-04-MN9089047.3/2021	EPI_ISL_5465608	44412	27	male	17.76	B.1.617.2	0.37	338X	315	SRR22894332
93	hCoV-19/Kazakhstan/NLA/barcode44-04-MN9089047.3/2021	EPI_ISL_5465615	44412	22	male	16.42	B.1.617.2	0.38	363X	314	SRR22894331
94	hCoV-19/Kazakhstan/NLA/barcode45-04-MN9089047.3/2021	EPI_ISL_5465620	44412	27	female	12.05	B.1.617.2	0.38	364X	314	SRR22894330
95	hCoV-19/Kazakhstan/NLA/barcode46-04-MN9089047.3/2021	EPI_ISL_5465627	44413	48	female	18.69	B.1.617.2	0.38	347X	310	SRR22894329
96	hCoV-19/Kazakhstan/NLA/barcode47-04-MN9089047.3/2021	EPI_ISL_5465636	44413	56	female	7.38	B.1.617.2	0.38	369X	328	SRR22894328
97	hCoV-19/Kazakhstan/NLA/barcode49-04-MN9089047.3/2021	EPI_ISL_5465643	44413	44	male	10.81	B.1.617.2	0.39	371X	308	SRR22894327
98	hCoV-19/Kazakhstan/NLA/barcode50-04-MN9089047.3/2021	EPI_ISL_5465647	44413	37	male	12.59	B.1.617.2	0.38	348X	316	SRR22894326
99	hCoV-19/Kazakhstan/NLA/barcode51-04-MN9089047.3/2021	EPI_ISL_5465654	44413	39	female	15.67	B.1.617.2	0.38	363X	320	SRR22894325
100	hCoV-19/Kazakhstan/NLA/barcode52-04-MN9089047.3/2021	EPI_ISL_5465658	44413	35	male	10.63	B.1.617.2	0.38	360X	314	SRR22894324
101	hCoV-19/Kazakhstan/NLA/barcode53-04-MN9089047.3/2021	EPI_ISL_5465664	44413	24	female	14.1	B.1.617.2	0.39	367X	314	SRR22894323
102	hCoV-19/Kazakhstan/NLA/barcode55-04-MN9089047.3/2021	EPI_ISL_5532920	44414	26	female	17.09	AY.47	0.38	370X	314	SRR22894639
103	hCoV-19/Kazakhstan/NLA/barcode57-04-MN9089047.3/2021	EPI_ISL_5465668	44414	42	female	16.18	B.1.617.2	0.38	352X	318	SRR22894638
104	hCoV-19/Kazakhstan/NLA/barcode58-04-MN9089047.3/2021	EPI_ISL_5465675	44414	37	male	17.1	B.1.617.2	0.38	338X	313	SRR22894557
105	hCoV-19/Kazakhstan/NLA/barcode59-04-MN9089047.3/2021	EPI_ISL_5465681	44414	59	male	13.61	B.1.617.2	0.38	371X	314	SRR22894556
106	hCoV-19/Kazakhstan/NLA/barcode60-04-MN9089047.3/2021	EPI_ISL_5465687	44414	31	male	19.65	B.1.617.2	0.38	360X	316	SRR22894555
107	hCoV-19/Kazakhstan/NLA/barcode61-04-MN9089047.3/2021	EPI_ISL_5465694	44414	41	female	13.03	B.1.617.2	0.38	366X	314	SRR22894554
108	hCoV-19/Kazakhstan/NLA/barcode62-04-MN9089047.3/2021	EPI_ISL_5465699	44414	26	female	11.16	B.1.617.2	0.38	368X	309	SRR22894553
109	hCoV-19/Kazakhstan/NLA/barcode63-04-MN9089047.3/2021	EPI_ISL_5465707	44414	53	female	15.44	B.1.617.2	0.38	368X	304	SRR22894552
110	hCoV-19/Kazakhstan/NLA/barcode65-04-MN9089047.3/2021	EPI_ISL_5465713	44414	33	male	11.01	B.1.617.2	0.39	365X	315	SRR22894551
111	hCoV-19/Kazakhstan/NLA/barcode66-04-MN9089047.3/2021	EPI_ISL_5465722	44414	33	male	10.91	B.1.617.2	0.38	366X	315	SRR22894550
112	hCoV-19/Kazakhstan/NLA/barcode67-04-MN9089047.3/2021	EPI_ISL_5465730	44414	43	female	17.98	B.1.617.2	0.37	354X	316	SRR22894548
113	hCoV-19/Kazakhstan/NLA/barcode68-04-MN9089047.3/2021	EPI_ISL_5532921	44415	34	female	17.73	B.1.617.2	0.39	342X	327	SRR22894547
114	hCoV-19/Kazakhstan/NLA/barcode69-04-MN9089047.3/2021	EPI_ISL_5465739	44415	32	female	16.57	B.1.617.2	0.38	348X	315	SRR22894546
115	hCoV-19/Kazakhstan/NLA/barcode70-04-MN9089047.3/2021	EPI_ISL_5465744	44415	38	female	12.53	B.1.617.2	0.38	361X	314	SRR22894545
116	hCoV-19/Kazakhstan/NLA/barcode71-04-MN9089047.3/2021	EPI_ISL_5532922	44415	36	male	17.34	B.1.617.2	0.37	354X	325	SRR22894544
117	hCoV-19/Kazakhstan/NLA/barcode73-04-MN9089047.3/2021	EPI_ISL_5532923	44415	34	female	19.98	AY.47	0.39	323X	324	SRR22894543
118	hCoV-19/Kazakhstan/NLA/barcode74-04-MN9089047.3/2021	EPI_ISL_5465751	44415	28	male	11.51	AY.39	0.38	364X	322	SRR22894542
119	hCoV-19/Kazakhstan/NLA/barcode75-04-MN9089047.3/2021	EPI_ISL_5532924	44415	16	female	11.92	B.1.617.2	0.38	368X	314	SRR22894541
120	hCoV-19/Kazakhstan/NLA/barcode76-04-MN9089047.3/2021	EPI_ISL_5465755	44417	48	female	10.9	B.1.617.2	0.38	350X	320	SRR22894540
121	hCoV-19/Kazakhstan/NLA/barcode77-04-MN9089047.3/2021	EPI_ISL_5465759	44417	38	female	14.54	B.1.617.2	0.38	353X	317	SRR22894539
122	hCoV-19/Kazakhstan/NLA/barcode78-04-MN9089047.3/2021	EPI_ISL_5465764	44417	46	female	14.09	B.1.617.2	0.38	365X	314	SRR22894537
123	hCoV-19/Kazakhstan/NLA/barcode79-04-MN9089047.3/2021	EPI_ISL_5465770	44417	31	female	15.6	B.1.617.2	0.38	368X	320	SRR22894536
124	hCoV-19/Kazakhstan/NLA/barcode80-04-MN9089047.3/2021	EPI_ISL_5532925	44417	51	female	14.32	B.1.617.2	0.37	354X	315	SRR22894535
125	hCoV-19/Kazakhstan/NLA/barcode81-04-MN9089047.3/2021	EPI_ISL_5465778	44417	27	male	14.98	B.1.617.2	0.38	354X	314	SRR22894534
126	hCoV-19/Kazakhstan/NLA/barcode82-04-MN9089047.3/2021	EPI_ISL_5465785	44417	42	female	15.61	B.1.617.2	0.38	355X	315	SRR22894533
127	hCoV-19/Kazakhstan/NLA/barcode83-04-MN9089047.3/2021	EPI_ISL_5465790	44417	19	female	18.13	B.1.617.2	0.38	362X	314	SRR22894532
128	hCoV-19/Kazakhstan/NLA/barcode84-04-MN9089047.3/2021	EPI_ISL_5465795	44417	34	female	12.06	B.1.617.2	0.38	370X	314	SRR22894531
129	hCoV-19/Kazakhstan/NLA/barcode03-08-MN908947.3/2022	EPI_ISL_13717799	44567	31	Male	14.09	BA.1.1	0.36	271X	1266	SRR22894530
130	hCoV-19/Kazakhstan/NLA/barcode18-08-MN908947.3/2022	EPI_ISL_13717800	44572	52	Male	13.56	BA.1.17.2	0.37	289X	778	SRR22894529
131	hCoV-19/Kazakhstan/NLA/barcode19-08-MN908947.3/2022	EPI_ISL_13717801	44572	21	Female	12.7	BA.1.1	0.36	269X	1448	SRR22894528
132	hCoV-19/Kazakhstan/NLA/barcode25-08-MN908947.3/2022	EPI_ISL_13717802	44572	10 months	Male	14.84	BA.1.1	0.34	263X	2892	SRR22894526
133	hCoV-19/Kazakhstan/NLA/barcode26-08-MN908947.3/2022	EPI_ISL_13717803	44572	41	Female	13.22	BA.1.1	0.35	263X	2047	SRR22894525
134	hCoV-19/Kazakhstan/NLA/barcode85-08-MN908947.3/2022	EPI_ISL_13717804	44583	28	Male	13.13	BA.1.1	0.35	272X	2232	SRR22894524
135	hCoV-19/Kazakhstan/NLA/barcode01-10-MN908947.3/2022	EPI_ISL_13717805	44566	59	Female	17.24	BA.1.1	0.36	297X	1256	SRR22894523
136	hCoV-19/Kazakhstan/NLA/barcode07-10-MN908947.3/2022	EPI_ISL_13717806	44566	39	Female	18.95	BA.1.1	0.35	262X	2045	SRR22894522
137	hCoV-19/Kazakhstan/NLA/barcode09-10-MN908947.3/2022	EPI_ISL_13717807	44566	29	Female	15.95	BA.1.1	0.37	300X	1167	SRR22894521
138	hCoV-19/Kazakhstan/NLA/barcode10-10-MN908947.3/2022	EPI_ISL_13717808	44566	35	Female	14.82	BA.1.1	0.36	219X	1340	SRR22894520
139	hCoV-19/Kazakhstan/NLA/barcode14-10-MN908947.3/2022	EPI_ISL_13717809	44566	65	Female	13.41	BA.1	0.36	250X	1346	SRR22894519
140	hCoV-19/Kazakhstan/NLA/barcode17-10-MN908947.3/2022	EPI_ISL_13717810	44567	35	Male	20.82	BA.1.1	0.36	313X	1262	SRR22894518
141	hCoV-19/Kazakhstan/NLA/barcode19-10-MN908947.3/2022	EPI_ISL_13717811	44567	38	Male	18.05	BA.1.1	0.36	299X	1467	SRR22894477
142	hCoV-19/Kazakhstan/NLA/barcode20-10-MN908947.3/2022	EPI_ISL_13717812	44567	18	Female	13.69	BA.1.1	0.37	308X	1172	SRR22894475
143	hCoV-19/Kazakhstan/NLA/barcode21-10-MN908947.3/2022	EPI_ISL_13717813	44567	12	Female	18.98	BA.1.1	0.36	291X	1274	SRR22894474
144	hCoV-19/Kazakhstan/NLA/barcode25-10-MN908947.3/2022	EPI_ISL_13717814	44567	26	Male	18.1	AY.122	0.38	342X	315	SRR22894473
145	hCoV-19/Kazakhstan/NLA/barcode26-10-MN908947.3/2022	EPI_ISL_13717815	44567	62	Female	18.98	BA.1.1	0.36	312X	1236	SRR22894472
146	hCoV-19/Kazakhstan/NLA/barcode27-10-MN908947.3/2022	EPI_ISL_13717816	44567	38	Female	13.51	BA.1.1	0.37	327X	990	SRR22894471
147	hCoV-19/Kazakhstan/NLA/barcode28-10-MN908947.3/2022	EPI_ISL_13717817	44567	28	Female	17.85	BA.1.1	0.36	297X	1939	SRR22894470
148	hCoV-19/Kazakhstan/NLA/barcode29-10-MN908947.3/2022	EPI_ISL_13717818	44567	45	Female	19.95	BA.1.1	0.36	279X	1477	SRR22894469
149	hCoV-19/Kazakhstan/NLA/barcode31-10-MN908947.3/2022	EPI_ISL_13717819	44569	59	Female	21.86	BA.1.1	0.35	237X	2196	SRR22894468
150	hCoV-19/Kazakhstan/NLA/barcode32-10-MN908947.3/2022	EPI_ISL_13717820	44569	38	Male	15.36	BA.1	0.36	186X	1243	SRR22894467
151	hCoV-19/Kazakhstan/NLA/barcode34-10-MN908947.3/2022	EPI_ISL_13717821	44569	57	Female	21.53	BA.1.1	0.34	237X	2971	SRR22894466
152	hCoV-19/Kazakhstan/NLA/barcode37-10-MN908947.3/2022	EPI_ISL_13717822	44569	46	Female	16.43	BA.1.1	0.35	286X	2028	SRR22894464
153	hCoV-19/Kazakhstan/NLA/barcode39-10-MN908947.3/2022	EPI_ISL_13717823	44569	42	Female	17.07	BA.1.1	0.36	292X	1269	SRR22894463
154	hCoV-19/Kazakhstan/NLA/barcode40-10-MN908947.3/2022	EPI_ISL_13717824	44569	34	Female	17.76	BA.1.1	0.36	273X	1253	SRR22894462
155	hCoV-19/Kazakhstan/NLA/barcode41-10-MN908947.3/2022	EPI_ISL_13717825	44569	24	Female	21.36	BA.1.1	0.35	276X	2222	SRR22894461
156	hCoV-19/Kazakhstan/NLA/barcode42-10-MN908947.3/2022	EPI_ISL_13717826	44569	61	Female	19.55	BA.1.1	0.36	259X	1941	SRR22894460
157	hCoV-19/Kazakhstan/NLA/barcode43-10-MN908947.3/2022	EPI_ISL_13717827	44569	28	Female	17.25	BA.1	0.38	321X	315	SRR22894459
158	hCoV-19/Kazakhstan/NLA/barcode44-10-MN908947.3/2022	EPI_ISL_13717828	44569	22	Female	19.14	BA.1.1	0.36	290X	1266	SRR22894458
159	hCoV-19/Kazakhstan/NLA/barcode47-10-MN908947.3/2022	EPI_ISL_13717829	44570	30	Female	19.07	BA.1.1	0.36	269X	1283	SRR22894457
160	hCoV-19/Kazakhstan/NLA/barcode48-10-MN908947.3/2022	EPI_ISL_13717830	44570	35	Female	13.42	BA.1.1	0.36	280X	1256	SRR22894456
161	hCoV-19/Kazakhstan/NLA/barcode49-10-MN908947.3/2022	EPI_ISL_13717831	44566	59	Female	17.24	BA.1.1	0.36	274X	1502	SRR22894455
162	hCoV-19/Kazakhstan/NLA/barcode52-10-MN908947.3/2022	EPI_ISL_13717832	44566	23	Female	16.99	BA.1.1	0.35	237X	2637	SRR22894453
163	hCoV-19/Kazakhstan/NLA/barcode57-10-MN908947.3/2022	EPI_ISL_13717833	44566	29	Female	15.95	BA.1.1	0.35	243X	2712	SRR22894452
164	hCoV-19/Kazakhstan/NLA/barcode58-10-MN908947.3/2022	EPI_ISL_13717834	44566	35	Female	14.82	BA.1.1	0.36	214X	1538	SRR22894451
165	hCoV-19/Kazakhstan/NLA/barcode65-10-MN908947.3/2022	EPI_ISL_13717835	44567	35	Male	20.82	BA.1.1	0.36	198X	1711	SRR22894450
166	hCoV-19/Kazakhstan/NLA/barcode67-10-MN908947.3/2022	EPI_ISL_13717836	44567	38	Male	18.05	BA.1.1	0.35	273X	2362	SRR22894449
167	hCoV-19/Kazakhstan/NLA/barcode68-10-MN908947.3/2022	EPI_ISL_13717837	44567	18	Female	13.69	BA.1.1	0.36	307X	1480	SRR22894448
168	hCoV-19/Kazakhstan/NLA/barcode69-10-MN908947.3/2022	EPI_ISL_13717838	44567	12	Female	18.98	BA.1.1	0.36	233X	1768	SRR22894447
169	hCoV-19/Kazakhstan/NLA/barcode70-10-MN908947.3/2022	EPI_ISL_13717839	44567	10	Female	19.45	BA.1.1	0.34	179X	2879	SRR22894446
170	hCoV-19/Kazakhstan/NLA/barcode73-10-MN908947.3/2022	EPI_ISL_13717840	44567	26	Male	18.1	AY.122	0.37	252X	863	SRR22894445
171	hCoV-19/Kazakhstan/NLA/barcode75-10-MN908947.3/2022	EPI_ISL_13717841	44567	38	Female	13.51	BA.1.1	0.36	258X	1486	SRR22894444
172	hCoV-19/Kazakhstan/NLA/barcode77-10-MN908947.3/2022	EPI_ISL_13717842	44567	45	Female	19.95	BA.1.1	0.36	203X	1739	SRR22894442
173	hCoV-19/Kazakhstan/NLA/barcode80-10-MN908947.3/2022	EPI_ISL_13717843	44569	38	Male	15.36	BA.1	0.35	206X	2038	SRR22894441
174	hCoV-19/Kazakhstan/NLA/barcode82-10-MN908947.3/2022	EPI_ISL_13717844	44569	57	Female	21.53	BA.1.1	0.36	240X	1509	SRR22894440
175	hCoV-19/Kazakhstan/NLA/barcode85-10-MN908947.3/2022	EPI_ISL_13717845	44569	46	Female	16.43	BA.1.1	0.36	265X	1524	SRR22894439
176	hCoV-19/Kazakhstan/NLA/barcode87-10-MN908947.3/2022	EPI_ISL_13717846	44569	42	Female	17.07	BA.1.1	0.36	242X	1503	SRR22894438
177	hCoV-19/Kazakhstan/NLA/barcode88-10-MN908947.3/2022	EPI_ISL_13717847	44569	34	Female	17.76	BA.1.1	0.35	206X	2475	SRR22894517
178	hCoV-19/Kazakhstan/NLA/barcode89-10-MN908947.3/2022	EPI_ISL_13717848	44569	24	Female	21.36	BA.1.1	0.36	271X	1480	SRR22894516
179	hCoV-19/Kazakhstan/NLA/barcode90-10-MN908947.3/2022	EPI_ISL_13717849	44569	61	Female	19.55	BA.1.1	0.36	226X	1477	SRR22894515
180	hCoV-19/Kazakhstan/NLA/barcode91-10-MN908947.3/2022	EPI_ISL_13717850	44569	28	Female	17.25	BA.1	0.36	253X	1512	SRR22894514
181	hCoV-19/Kazakhstan/NLA/barcode04-11-MN908947.3/2022	EPI_ISL_13717851	44572	42	Female	12.47	BA.1	0.35	238X	2340	SRR22894513
182	hCoV-19/Kazakhstan/NLA/barcode08-11-MN908947.3/2022	EPI_ISL_13717852	44572	56	Female	14.48	BA.1.1	0.35	252X	2198	SRR22894511
183	hCoV-19/Kazakhstan/NLA/barcode60-11-MN908947.3/2022	EPI_ISL_13717853	44573	19	Female	12.75	BA.1.1	0.37	256X	523	SRR22894436
184	hCoV-19/Kazakhstan/NLA/barcode64-11-MN908947.3/2022	EPI_ISL_13717854	44573	22	Male	17.01	BA.1.1	0.35	257X	2417	SRR22894435
185	hCoV-19/Kazakhstan/NLA/barcode19-12-MN908947.3/2022	EPI_ISL_13717855	44571	22	Male	16.99	BA.1.1	0.36	221X	1874	SRR22894434
186	hCoV-19/Kazakhstan/NLA/barcode25-12-MN908947.3/2022	EPI_ISL_13717856	44571	47	Male	14.6	BA.1.1	0.36	184X	1815	SRR22894433
187	hCoV-19/Kazakhstan/NLA/barcode42-13-MN908947.3/2022	EPI_ISL_13717857	44583	21	Female	15.14	BA.1.1	0.36	263X	1039	SRR22894432
188	hCoV-19/Kazakhstan/NLA/barcode43-13-MN908947.3/2022	EPI_ISL_13717858	44583	72	Male	17.41	BA.1.1	0.36	228X	1466	SRR22894431
189	hCoV-19/Kazakhstan/NLA/barcode47-13-MN908947.3/2022	EPI_ISL_13717859	44583	56	Male	17.49	BA.1.1	0.36	257X	1122	SRR22894430
190	hCoV-19/Kazakhstan/NLA/barcode81-13-MN908947.3/2022	EPI_ISL_13717860	44585	1	Male	13.58	BA.1.1	0.36	88X	1362	SRR22894429
191	hCoV-19/Kazakhstan/NLA/barcode03-14-MN908947.3/2022	EPI_ISL_13717861	44575	31	Female	15.15	BA.1.1	0.35	262X	2373	SRR22894428
192	hCoV-19/Kazakhstan/NLA/barcode04-14-MN908947.3/2022	EPI_ISL_13717862	44575	9	Male	17.44	BA.1.1	0.34	245X	2987	SRR22894426
193	hCoV-19/Kazakhstan/NLA/barcode20-14-MN908947.3/2022	EPI_ISL_13717863	44576	46	Male	17.9	BA.1.1	0.35	236X	2511	SRR22894425
194	hCoV-19/Kazakhstan/NLA/barcode39-14-MN908947.3/2022	EPI_ISL_13717864	44578	45	Female	16.6	BA.1.1	0.36	270X	1332	SRR22894424
195	hCoV-19/Kazakhstan/NLA/barcode41-14-MN908947.3/2022	EPI_ISL_13717865	44578	22	Male	13.88	BA.1.1	0.37	302X	1083	SRR22894423
196	hCoV-19/Kazakhstan/NLA/barcode48-14-MN908947.3/2022	EPI_ISL_13717866	44578	59	Female	14.68	BA.1	0.36	243X	1725	SRR22894422
197	hCoV-19/Kazakhstan/NLA/barcode01-15-MN908947.3/2022	EPI_ISL_13717867	44592	20	Female	21.82	BA.1.1	0.36	145X	1332	SRR22894421
198	hCoV-19/Kazakhstan/NLA/barcode02-15-MN908947.3/2022	EPI_ISL_13717868	44592	23	Male	19.31	BA.1.1	0.36	189X	1463	SRR22894420
199	hCoV-19/Kazakhstan/NLA/barcode03-15-MN908947.3/2022	EPI_ISL_13717869	44592	20	Female	20.81	BA.1.1	0.36	197X	1352	SRR22894419
200	hCoV-19/Kazakhstan/NLA/barcode04-15-MN908947.3/2022	EPI_ISL_13717870	44592	22	Female	18.41	BA.1.1	0.36	213X	1283	SRR22894418
201	hCoV-19/Kazakhstan/NLA/barcode05-15-MN908947.3/2022	EPI_ISL_13717871	44593	32	Male	18.84	BA.1.1	0.36	122X	1795	SRR22894417
202	hCoV-19/Kazakhstan/NLA/barcode06-15-MN908947.3/2022	EPI_ISL_13717872	44593	7	Female	13.79	BA.1.1	0.36	192X	1301	SRR22894415
203	hCoV-19/Kazakhstan/NLA/barcode07-15-MN908947.3/2022	EPI_ISL_13717873	44593	35	Female	18.81	BA.1.1	0.35	171X	2380	SRR22894414
204	hCoV-19/Kazakhstan/NLA/barcode08-15-MN908947.3/2022	EPI_ISL_13717874	44593	45	Female	13.34	BA.1.1	0.36	171X	1875	SRR22894413
205	hCoV-19/Kazakhstan/NLA/barcode09-15-MN908947.3/2022	EPI_ISL_13717875	44593	26	Female	16.85	BA.1.1	0.36	227X	1333	SRR22894412
206	hCoV-19/Kazakhstan/NLA/barcode10-15-MN908947.3/2022	EPI_ISL_13717876	44593	51	Male	21.72	BA.1.1	0.34	61X	2687	SRR22894411
207	hCoV-19/Kazakhstan/NLA/barcode11-15-MN908947.3/2022	EPI_ISL_13717877	44594	41	Male	20.4	BA.1.1	0.36	180X	1323	SRR22894410
208	hCoV-19/Kazakhstan/NLA/barcode12-15-MN908947.3/2022	EPI_ISL_13717878	44594	77	Male	18.91	BA.1.1	0.36	116X	1516	SRR22894409
209	hCoV-19/Kazakhstan/NLA/barcode14-15-MN908947.3/2022	EPI_ISL_13717879	44595	57	Male	15.54	BA.1.1	0.36	198X	1385	SRR22894408
210	hCoV-19/Kazakhstan/NLA/barcode15-15-MN908947.3/2022	EPI_ISL_13717880	44595	23	Female	18.86	BA.1.1	0.36	195X	1345	SRR22894407
211	hCoV-19/Kazakhstan/NLA/barcode16-15-MN908947.3/2022	EPI_ISL_13717881	44595	21	Male	17.19	BA.1.1	0.36	173X	1375	SRR22894406
212	hCoV-19/Kazakhstan/NLA/barcode17-15-MN908947.3/2022	EPI_ISL_13717882	44596	32	Female	21.52	BA.1.1	0.35	152X	2150	SRR22894404
213	hCoV-19/Kazakhstan/NLA/barcode18-15-MN908947.3/2022	EPI_ISL_13717883	44596	23	Male	21.16	BA.1.1	0.36	141X	1434	SRR22894403
214	hCoV-19/Kazakhstan/NLA/barcode19-15-MN908947.3/2022	EPI_ISL_13717884	44596	8	Male	17.28	BA.1.1	0.36	202X	1350	SRR22894402
215	hCoV-19/Kazakhstan/NLA/barcode20-15-MN908947.3/2022	EPI_ISL_13717885	44596	4	Male	19.11	BA.1.1	0.36	114X	1544	SRR22894401
216	hCoV-19/Kazakhstan/NLA/barcode21-15-MN908947.3/2022	EPI_ISL_13717886	44596	23	Female	16.54	BA.1.1	0.36	163X	1357	SRR22894400
217	hCoV-19/Kazakhstan/NLA/barcode22-15-MN908947.3/2022	EPI_ISL_13717887	44596	20	Female	21.2	BA.1.1	0.36	143X	1426	SRR22894399
218	hCoV-19/Kazakhstan/NLA/barcode23-15-MN908947.3/2022	EPI_ISL_13717888	44597	67	Female	20.51	BA.1.1	0.36	123X	1345	SRR22894398
219	hCoV-19/Kazakhstan/NLA/barcode24-15-MN908947.3/2022	EPI_ISL_13717889	44597	45	Female	19.44	BA.1.1	0.36	190X	1332	SRR22894637
220	hCoV-19/Kazakhstan/NLA/barcode25-15-MN908947.3/2022	EPI_ISL_13717890	44597	68	Female	14.32	BA.1.1	0.35	227X	2355	SRR22894636
221	hCoV-19/Kazakhstan/NLA/barcode26-15-MN908947.3/2022	EPI_ISL_13717891	44599	21	Female	15.08	BA.1.1	0.36	236X	1331	SRR22894635
222	hCoV-19/Kazakhstan/NLA/barcode27-15-MN908947.3/2022	EPI_ISL_13717892	44599	41	Female	19.54	BA.1.1	0.36	153X	1397	SRR22894633
223	hCoV-19/Kazakhstan/NLA/barcode28-15-MN908947.3/2022	EPI_ISL_13717893	44599	49	Male	13.07	BA.1.1	0.36	249X	1321	SRR22894632
224	hCoV-19/Kazakhstan/NLA/barcode29-15-MN908947.3/2022	EPI_ISL_13717894	44599	7	Female	17.29	BA.1.1	0.35	136X	1962	SRR22894631
225	hCoV-19/Kazakhstan/NLA/barcode30-15-MN908947.3/2022	EPI_ISL_13717895	44600	21	Male	22.13	BA.1.1	0.35	104X	2557	SRR22894630
226	hCoV-19/Kazakhstan/NLA/barcode31-15-MN908947.3/2022	EPI_ISL_13717896	44601	32	Female	17.65	BA.1.1	0.36	179X	1383	SRR22894629
227	hCoV-19/Kazakhstan/NLA/barcode33-15-MN908947.3/2022	EPI_ISL_13717897	44601	55	Male	14.91	BA.1.1	0.36	173X	1326	SRR22894628
228	hCoV-19/Kazakhstan/NLA/barcode34-15-MN908947.3/2022	EPI_ISL_13717898	44601	33	Female	15.66	BA.1.1	0.36	204X	1321	SRR22894627
229	hCoV-19/Kazakhstan/NLA/barcode35-15-MN908947.3/2022	EPI_ISL_13717899	44601	21	Female	22.7	BA.1	0.37	96X	945	SRR22894626
230	hCoV-19/Kazakhstan/NLA/barcode36-15-MN908947.3/2022	EPI_ISL_13717900	44602	35	Male	20.15	BA.1.1	0.36	142X	1408	SRR22894625
231	hCoV-19/Kazakhstan/NLA/barcode37-15-MN908947.3/2022	EPI_ISL_13717901	44602	unknown	unknown	unknown	BA.1.1	0.36	186X	1362	SRR22894624
232	hCoV-19/Kazakhstan/NLA/barcode39-15-MN908947.3/2022	EPI_ISL_13717902	44603	22	Female	12.97	BA.1.1	0.36	229X	1377	SRR22894622
233	hCoV-19/Kazakhstan/NLA/barcode40-15-MN908947.3/2022	EPI_ISL_13717903	44604	19	Male	18.29	BA.1.1	0.35	228X	2033	SRR22894621
234	hCoV-19/Kazakhstan/NLA/barcode41-15-MN908947.3/2022	EPI_ISL_13717904	44607	21	Female	19.64	BA.1.1	0.35	171X	2345	SRR22894620
235	hCoV-19/Kazakhstan/NLA/barcode42-15-MN908947.3/2022	EPI_ISL_13717905	44607	22	Male	18.71	BA.1.1	0.36	97X	1436	SRR22894619
236	hCoV-19/Kazakhstan/NLA/barcode43-15-MN908947.3/2022	EPI_ISL_13717906	44608	38	Female	16.26	BA.1.15	0.36	205X	1397	SRR22894618
237	hCoV-19/Kazakhstan/NLA/barcode44-15-MN908947.3/2022	EPI_ISL_13717907	44608	42	Female	17.08	BA.1.1	0.35	230X	2345	SRR22894617
238	hCoV-19/Kazakhstan/NLA/barcode45-15-MN908947.3/2022	EPI_ISL_13717908	44609	20	Male	15.25	BA.1.1	0.36	251X	1318	SRR22894616
239	hCoV-19/Kazakhstan/NLA/barcode46-15-MN908947.3/2022	EPI_ISL_13717909	44613	39	Male	18.03	BA.1.1	0.36	153X	1408	SRR22894615
240	hCoV-19/Kazakhstan/NLA/barcode47-15-MN908947.3/2022	EPI_ISL_13717910	44613	43	Male	20.66	BA.1.1	0.35	140X	2391	SRR22894614
241	hCoV-19/Kazakhstan/NLA/barcode48-15-MN908947.3/2022	EPI_ISL_13717911	44614	23	Male	21.37	BA.1	0.36	102X	1271	SRR22894613
242	hCoV-19/Kazakhstan/NLA/barcode49-15-MN908947.3/2022	EPI_ISL_13717912	44621	53	Female	19.25	BA.1.1	0.36	208X	1334	SRR22894611
243	hCoV-19/Kazakhstan/NLA/barcode50-15-MN908947.3/2022	EPI_ISL_13717913	44624	23	Female	13.32	BA.2	0.35	213X	1800	SRR22894610
244	hCoV-19/Kazakhstan/NLA/barcode53-15-MN908947.3/2022	EPI_ISL_13717914	44630	33	Male	17.5	BA.2	0.36	218X	1759	SRR22894609
245	hCoV-19/Kazakhstan/NLA/barcode56-15-MN908947.3/2022	EPI_ISL_13717915	44709	36	Female	16.11	BA.2	0.36	232X	1660	SRR22894608
246	hCoV-19/Kazakhstan/NLA/barcode58-15-MN908947.3/2022	EPI_ISL_13717916	44574	22	Female	18.16	BA.1.1	0.36	115X	1418	SRR22894607
247	hCoV-19/Kazakhstan/NLA/barcode59-15-MN908947.3/2022	EPI_ISL_13717917	44574	42	Female	17.36	BA.1.1	0.36	194X	1360	SRR22894606
248	hCoV-19/Kazakhstan/NLA/barcode61-15-MN908947.3/2022	EPI_ISL_13717918	44574	44	Female	19.82	BA.1.1	0.36	167X	1359	SRR22894605
249	hCoV-19/Kazakhstan/NLA/barcode62-15-MN908947.3/2022	EPI_ISL_13717919	44580	30	Female	19.55	BA.1.1	0.36	115X	1507	SRR22894604
250	hCoV-19/Kazakhstan/NLA/barcode63-15-MN908947.3/2022	EPI_ISL_13717920	44580	25	Male	19.27	BA.1	0.37	173X	526	SRR22894603
251	hCoV-19/Kazakhstan/NLA/barcode64-15-MN908947.3/2022	EPI_ISL_13717921	44580	7	Male	17.18	BA.1.1	0.36	229X	1333	SRR22894602
252	hCoV-19/Kazakhstan/NLA/barcode65-15-MN908947.3/2022	EPI_ISL_13717922	44580	31	Male	20.93	BA.1.1	0.36	152X	1395	SRR22894600
253	hCoV-19/Kazakhstan/NLA/barcode66-15-MN908947.3/2022	EPI_ISL_13717923	44580	28	Female	20.29	BA.1.1	0.35	138X	2473	SRR22894599
254	hCoV-19/Kazakhstan/NLA/barcode67-15-MN908947.3/2022	EPI_ISL_13717924	44580	19	Female	17.6	BA.1.1	0.36	233X	1332	SRR22894598
255	hCoV-19/Kazakhstan/NLA/barcode68-15-MN908947.3/2022	EPI_ISL_13717925	44580	41	Female	18.22	BA.1.1	0.36	196X	1338	SRR22894397
256	hCoV-19/Kazakhstan/NLA/barcode69-15-MN908947.3/2022	EPI_ISL_13717926	44580	34	Female	17.53	BA.1.1	0.36	200X	1341	SRR22894396
257	hCoV-19/Kazakhstan/NLA/barcode70-15-MN908947.3/2022	EPI_ISL_13717927	44581	42	Female	15.77	BA.1.1	0.36	199X	1323	SRR22894395
258	hCoV-19/Kazakhstan/NLA/barcode71-15-MN908947.3/2022	EPI_ISL_13717928	44581	49	Female	20.31	BA.1.1	0.36	157X	1379	SRR22894394
259	hCoV-19/Kazakhstan/NLA/barcode72-15-MN908947.3/2022	EPI_ISL_13717929	44581	42	Female	17.2	BA.1.1	0.36	180X	1474	SRR22894393
260	hCoV-19/Kazakhstan/NLA/barcode73-15-MN908947.3/2022	EPI_ISL_13717930	44581	28	Male	18.17	BA.1.1	0.35	200X	1925	SRR22894392
261	hCoV-19/Kazakhstan/NLA/barcode74-15-MN908947.3/2022	EPI_ISL_13717931	44581	18	Female	15.95	BA.1.1	0.36	204X	1420	SRR22894510
262	hCoV-19/Kazakhstan/NLA/barcode76-15-MN908947.3/2022	EPI_ISL_13717932	44581	28	Male	20.27	BA.1.1	0.35	130X	2165	SRR22894509
263	hCoV-19/Kazakhstan/NLA/barcode77-15-MN908947.3/2022	EPI_ISL_13717933	44581	18	Female	14.64	BA.1.1	0.35	119X	2316	SRR22894508
264	hCoV-19/Kazakhstan/NLA/barcode78-15-MN908947.3/2022	EPI_ISL_13717934	44581	34	Male	18.06	BA.1.1	0.35	150X	2351	SRR22894507
265	hCoV-19/Kazakhstan/NLA/barcode81-15-MN908947.3/2022	EPI_ISL_13717935	44582	43	Male	17.19	BA.1.1	0.35	164X	2286	SRR22894506
266	hCoV-19/Kazakhstan/NLA/barcode83-15-MN908947.3/2022	EPI_ISL_13717936	44582	21	Male	18.22	BA.1	0.36	155X	1392	SRR22894505
267	hCoV-19/Kazakhstan/NLA/barcode84-15-MN908947.3/2022	EPI_ISL_13717937	44582	62	Male	15.83	BA.1.1	0.36	191X	1345	SRR22894504
268	hCoV-19/Kazakhstan/NLA/barcode85-15-MN908947.3/2022	EPI_ISL_13717938	44574	73	Female	19.18	BA.1.1	0.35	101X	2591	SRR22894503
269	hCoV-19/Kazakhstan/NLA/barcode89-15-MN908947.3/2022	EPI_ISL_13717939	44575	53	Male	24.98	BA.1.1	0.35	88X	2554	SRR22894502
270	hCoV-19/Kazakhstan/NLA/barcode91-15-MN908947.3/2022	EPI_ISL_13717940	44575	28	Female	23.79	BA.1	0.36	101X	1558	SRR22894500
271	hCoV-19/Kazakhstan/NLA/barcode92-15-MN908947.3/2022	EPI_ISL_13717941	44574	47	Male	20.58	BA.1.1	0.35	128X	2520	SRR22894499
272	hCoV-19/Kazakhstan/NLA/barcode74-16-MN908947.3/2022	EPI_ISL_13717942	44587	25	Male	11.28	BA.1.1	0.36	273X	1972	SRR22894498
273	hCoV-19/Kazakhstan/NLA/barcode86-16-MN908947.3/2022	EPI_ISL_13717943	44589	32	Female	14.14	BA.1.1	0.35	222X	2518	SRR22894497
274	hCoV-19/Kazakhstan/NLA/barcode20-17-MN908947.3/2022	EPI_ISL_13717944	44575	24	Female	21.99	BA.1.1	0.34	92X	2934	SRR22894496
275	hCoV-19/Kazakhstan/NLA/barcode54-17-MN908947.3/2022	EPI_ISL_13717945	44578	25	Male	22.14	BA.1.1	0.34	61X	2990	SRR22894495
276	hCoV-19/Kazakhstan/NLA/barcode67-17-MN908947.3/2022	EPI_ISL_13717946	44578	44	Female	20.28	BA.1.1	0.35	113X	2397	SRR22894494
277	hCoV-19/Kazakhstan/NLA/barcode78-17-MN908947.3/2022	EPI_ISL_13717947	44585	29	Female	14.17	BA.1.1	0.35	114X	2474	SRR22894493
278	hCoV-19/Kazakhstan/NLA/barcode85-17-MN908947.3/2022	EPI_ISL_13717948	44570	43	Female	20.63	BA.1.1	0.35	64X	2575	SRR22894492
279	hCoV-19/Kazakhstan/NLA/barcode89-17-MN908947.3/2022	EPI_ISL_13717949	44571	50	Female	18.67	BA.1.1	0.35	109X	2140	SRR22894491
280	hCoV-19/Kazakhstan/NLA/barcode93-17-MN908947.3/2022	EPI_ISL_13717950	44572	41	Male	19.68	BA.1.1	0.34	103X	2844	SRR22894488
281	hCoV-19/Kazakhstan/NLA/barcode94-17-MN908947.3/2022	EPI_ISL_13717951	44572	60	Female	21.65	BA.1.1	0.35	89X	2485	SRR22894487
282	hCoV-19/Kazakhstan/NLA/barcode95-17-MN908947.3/2022	EPI_ISL_13717952	44572	40	Male	19.89	BA.1.1	0.34	98X	2910	SRR22894486
283	hCoV-19/Kazakhstan/NLA/barcode01-18-MN908947.3/2022	EPI_ISL_13717953	44572	30	Female	18.16	BA.1.1	0.36	162X	1355	SRR22894485
284	hCoV-19/Kazakhstan/NLA/barcode02-18-MN908947.3/2022	EPI_ISL_13717954	44572	33	Female	19.63	BA.1.1	0.36	166X	1407	SRR22894484
285	hCoV-19/Kazakhstan/NLA/barcode03-18-MN908947.3/2022	EPI_ISL_13717955	44572	23	Male	15.57	BA.1.1	0.36	261X	1283	SRR22894656
286	hCoV-19/Kazakhstan/NLA/barcode04-18-MN908947.3/2022	EPI_ISL_13717956	44572	27	Female	21.3	BA.1.1	0.36	189X	1646	SRR22894483
287	hCoV-19/Kazakhstan/NLA/barcode05-18-MN908947.3/2022	EPI_ISL_13717957	44572	60	Female	18.41	BA.1.1	0.35	117X	2428	SRR22894655
288	hCoV-19/Kazakhstan/NLA/barcode09-18-MN908947.3/2022	EPI_ISL_13717958	44572	57	Female	22.36	BA.1.1	0.35	115X	2260	SRR22894482
289	hCoV-19/Kazakhstan/NLA/barcode11-18-MN908947.3/2022	EPI_ISL_13717959	44573	26	Male	24.03	BA.1.1	0.36	145X	1486	SRR22894481
290	hCoV-19/Kazakhstan/NLA/barcode12-18-MN908947.3/2022	EPI_ISL_13717960	44573	20	Male	15.62	BA.1.1	0.36	199X	1352	SRR22894664
291	hCoV-19/Kazakhstan/NLA/barcode13-18-MN908947.3/2022	EPI_ISL_13717961	44573	42	Male	18.34	BA.1.1	0.36	222X	1284	SRR22894480
292	hCoV-19/Kazakhstan/NLA/barcode14-18-MN908947.3/2022	EPI_ISL_13717962	44573	35	Female	21.39	BA.1.1	0.36	140X	1395	SRR22894479
293	hCoV-19/Kazakhstan/NLA/barcode17-18-MN908947.3/2022	EPI_ISL_13717963	44573	30	Male	20.01	BA.1.1	0.36	208X	1291	SRR22894437
294	hCoV-19/Kazakhstan/NLA/barcode18-18-MN908947.3/2022	EPI_ISL_13717964	44573	41	Male	22.07	BA.1.1	0.36	137X	1436	SRR22894662
295	hCoV-19/Kazakhstan/NLA/barcode19-18-MN908947.3/2022	EPI_ISL_13717965	44573	21	Female	21.01	BA.1.1	0.36	136X	1501	SRR22894391
296	hCoV-19/Kazakhstan/NLA/barcode20-18-MN908947.3/2022	EPI_ISL_13717966	44573	22	Female	20.48	BA.1.1	0.35	95X	2338	SRR22894389
297	hCoV-19/Kazakhstan/NLA/barcode21-18-MN908947.3/2022	EPI_ISL_13717967	44573	24	Female	21.99	BA.1.1	0.36	160X	1814	SRR22894651
298	hCoV-19/Kazakhstan/NLA/barcode22-18-MN908947.3/2022	EPI_ISL_13717968	44573	61	Female	23.23	BA.1.1	0.36	169X	1333	SRR22894388
299	hCoV-19/Kazakhstan/NLA/barcode23-18-MN908947.3/2022	EPI_ISL_13717969	44573	38	Male	13.97	BA.1.1	0.36	179X	1444	SRR22894387
300	hCoV-19/Kazakhstan/NLA/barcode24-18-MN908947.3/2022	EPI_ISL_13717970	44573	47	Female	16.86	BA.1.1	0.36	258X	1287	SRR22894386
301	hCoV-19/Kazakhstan/NLA/barcode25-18-MN908947.3/2022	EPI_ISL_13717971	44574	51	Female	19.29	BA.1.1	0.36	233X	1304	SRR22894385
302	hCoV-19/Kazakhstan/NLA/barcode26-18-MN908947.3/2022	EPI_ISL_13717972	44574	29	Male	20.68	BA.1.1	0.36	219X	1302	SRR22894384
303	hCoV-19/Kazakhstan/NLA/barcode27-18-MN908947.3/2022	EPI_ISL_13717973	44574	46	Female	12.81	BA.1.1	0.36	252X	1330	SRR22894383
304	hCoV-19/Kazakhstan/NLA/barcode28-18-MN908947.3/2022	EPI_ISL_13717974	44574	30	Male	17.51	BA.1.1	0.36	250X	1283	SRR22894382
305	hCoV-19/Kazakhstan/NLA/barcode30-18-MN908947.3/2022	EPI_ISL_13717975	44574	31	Male	18.82	BA.1	0.37	246X	377	SRR22894381
306	hCoV-19/Kazakhstan/NLA/barcode31-18-MN908947.3/2022	EPI_ISL_13717976	44574	30	Female	21.72	BA.1	0.36	128X	1560	SRR22894380
307	hCoV-19/Kazakhstan/NLA/barcode32-18-MN908947.3/2022	EPI_ISL_13717977	44574	45	Male	18.91	BA.1.1	0.35	142X	2097	SRR22894377
308	hCoV-19/Kazakhstan/NLA/barcode33-18-MN908947.3/2022	EPI_ISL_13717978	44574	33	Female	21.03	BA.1.1	0.36	122X	1509	SRR22894376
309	hCoV-19/Kazakhstan/NLA/barcode34-18-MN908947.3/2022	EPI_ISL_13717979	44574	71	Female	16.59	BA.1.1	0.36	233X	1317	SRR22894375
310	hCoV-19/Kazakhstan/NLA/barcode36-18-MN908947.3/2022	EPI_ISL_13717980	44574	41	Female	19.24	BA.1.1	0.36	187X	1645	SRR22894374
311	hCoV-19/Kazakhstan/NLA/barcode37-18-MN908947.3/2022	EPI_ISL_13717981	44574	24	Male	18.16	BA.1.1	0.36	238X	1688	SRR22894373
312	hCoV-19/Kazakhstan/NLA/barcode39-18-MN908947.3/2022	EPI_ISL_13717982	44582	48	Female	22.98	BA.1.1	0.35	107X	2474	SRR22894650
313	hCoV-19/Kazakhstan/NLA/barcode40-18-MN908947.3/2022	EPI_ISL_13717983	44582	28	Female	19.56	BA.1.1	0.36	216X	1316	SRR22894372
314	hCoV-19/Kazakhstan/NLA/barcode41-18-MN908947.3/2022	EPI_ISL_13717984	44583	39	Male	17.01	BA.1.1	0.36	276X	1284	SRR22894649
315	hCoV-19/Kazakhstan/NLA/barcode43-18-MN908947.3/2022	EPI_ISL_13717985	44575	46	Female	18.26	BA.1.1	0.36	124X	1434	SRR22894371
316	hCoV-19/Kazakhstan/NLA/barcode44-18-MN908947.3/2022	EPI_ISL_13717986	44575	34	Female	18.74	BA.1.1	0.36	167X	1826	SRR22894648
317	hCoV-19/Kazakhstan/NLA/barcode45-18-MN908947.3/2022	EPI_ISL_13717987	44575	31	Female	17.55	BA.1.1	0.36	169X	1376	SRR22894647
318	hCoV-19/Kazakhstan/NLA/barcode46-18-MN908947.3/2022	EPI_ISL_13717988	44575	30	Female	16.51	BA.1.1	0.36	263X	1274	SRR22894370
319	hCoV-19/Kazakhstan/NLA/barcode48-18-MN908947.3/2022	EPI_ISL_13717989	44576	40	Male	14.21	BA.1.1	0.36	210X	1364	SRR22894646
320	hCoV-19/Kazakhstan/NLA/barcode49-18-MN908947.3/2022	EPI_ISL_13717990	44576	29	Female	18.78	BA.1.1	0.36	118X	1709	SRR22894645
321	hCoV-19/Kazakhstan/NLA/barcode50-18-MN908947.3/2022	EPI_ISL_13717991	44576	46	Male	19.35	BA.1.1	0.36	136X	1380	SRR22894644
322	hCoV-19/Kazakhstan/NLA/barcode51-18-MN908947.3/2022	EPI_ISL_13717992	44576	30	Female	18.86	BA.1.1	0.36	142X	1484	SRR22894661
323	hCoV-19/Kazakhstan/NLA/barcode52-18-MN908947.3/2022	EPI_ISL_13717993	44576	53	Female	18	BA.1.1	0.36	144X	1345	SRR22894369
324	hCoV-19/Kazakhstan/NLA/barcode53-18-MN908947.3/2022	EPI_ISL_13717994	44576	32	Male	15.93	BA.1.1	0.36	182X	1396	SRR22894368
325	hCoV-19/Kazakhstan/NLA/barcode54-18-MN908947.3/2022	EPI_ISL_13717995	44578	34	Male	13.98	BA.1.1	0.36	220X	1332	SRR22894366
326	hCoV-19/Kazakhstan/NLA/barcode55-18-MN908947.3/2022	EPI_ISL_13717996	44578	11	Male	17.31	BA.1.1	0.36	241X	1317	SRR22894365
327	hCoV-19/Kazakhstan/NLA/barcode67-18-MN908947.3/2022	EPI_ISL_13717997	44574	66	Female	25.01	BA.1.1	0.36	204X	1304	SRR22894364
328	hCoV-19/Kazakhstan/NLA/barcode68-18-MN908947.3/2022	EPI_ISL_13717998	44580	26	Male	21.65	BA.1.1	0.35	112X	2469	SRR22894660
329	hCoV-19/Kazakhstan/NLA/barcode69-18-MN908947.3/2022	EPI_ISL_13717999	44580	40	Male	23.7	BA.1.1	0.35	133X	2193	SRR22894659
330	hCoV-19/Kazakhstan/NLA/barcode70-18-MN908947.3/2022	EPI_ISL_13718000	44580	53	Female	20.26	BA.1.1	0.36	143X	1612	SRR22894658
331	hCoV-19/Kazakhstan/NLA/barcode75-18-MN908947.3/2022	EPI_ISL_13718001	44441	unknown	unknown	unknown	AY.122	0.36	96X	1866	SRR22894657
332	hCoV-19/Kazakhstan/NLA/barcode80-18-MN908947.3/2022	EPI_ISL_13718002	44580	34	Female	19.69	BA.1.1	0.36	152X	1480	SRR22894363
333	hCoV-19/Kazakhstan/NLA/barcode81-18-MN908947.3/2022	EPI_ISL_13718003	44581	54	Female	21.62	BA.1.1	0.35	74X	2605	SRR22894362
334	hCoV-19/Kazakhstan/NLA/barcode82-18-MN908947.3/2022	EPI_ISL_13718004	44581	33	Male	22.51	BA.1.1	0.36	102X	1650	SRR22894361
335	hCoV-19/Kazakhstan/NLA/barcode83-18-MN908947.3/2022	EPI_ISL_13718005	44581	28	Female	21.66	BA.1.1	0.36	118X	1444	SRR22894654
336	hCoV-19/Kazakhstan/NLA/barcode84-18-MN908947.3/2022	EPI_ISL_13718006	44581	50	Male	21.1	BA.1	0.34	86X	2815	SRR22894653
337	hCoV-19/Kazakhstan/NLA/barcode85-18-MN908947.3/2022	EPI_ISL_13718007	44441	unknown	unknown	unknown	B.1.1.7	0.37	94X	936	SRR22894652
338	hCoV-19/Kazakhstan/NLA/barcode87-18-MN908947.3/2022	EPI_ISL_13718008	44441	unknown	unknown	unknown	AY.122	0.37	279X	384	SRR22894360
339	hCoV-19/Kazakhstan/NLA/barcode91-18-MN908947.3/2022	EPI_ISL_13718009	44582	37	Male	26.33	BA.1.1	0.36	186X	1386	SRR22894359
340	hCoV-19/Kazakhstan/NLA/barcode93-18-MN908947.3/2022	EPI_ISL_13718010	44571	61	Male	28.5	BA.1.1	0.36	212X	1282	SRR22894358
341	hCoV-19/Kazakhstan/NLA/barcode94-18-MN908947.3/2022	EPI_ISL_13718011	44581	21	Female	22.9	BA.1.1	0.36	191X	1332	SRR22894597

## Sheet: Table S8
Table S8. In silico analysis of the number of complementary sites for primers (Table S1) on 100 unique SARS-CoV-2 variants we sequenced including previously and currently circulating variants (https://www.who.int/en/activities/tracking-SARS-CoV-2-variants/).
Primer_ID	Sequence	Total_hits
A1	aaaggtttataccttcccaggtaaca	5
A2	ggatagacagatcgaattctaccca	100
A3	cgtcaccaaatgaatgcaacca	100
A4	ggctttaagtttagctccaccaata	100
A5	ttgtcacgcactcaaagggatt	100
A6	gcaagattgtgtccgcttaaaaca	100
A7	tcttcatgttgtcggcccaaat	99
A8	ccagcaagtgagatggtttcaa	99
A9	aagattggtcctattctggacaatct	100
A10	ggttgctctgtgaaataagaattgtc	100
A11	agaaacctgcttcaagagagctta	100
A12	gccaatccaagtacatagaaaaacct	100
A13	gcaatcatgcaattgtttttcagctat	100
A14	aagttattctttttagcagcactacgt	100
A15	accttttaagttgacatgtgcaacta	100
A16	acataaccatccactgaatatgtgcta	99
A17	acacctttagtacctttctggataaca	100
A18	cacatatctaaaacggcaattccagt	100
A19	tgaatggacgtaccatattgggt	100
A20	aagcttgtttatgtctacagcacc	100
A21	acagggcaaccttacaagctata	100
A22	agtacagacaacacgatgcacc	100
A23	acaacttgtgctaatgaccctgt	100
A24	gtacaacacctagctctctgaagt	100
A25	ttcaaactgtcaaacccggtaattt	100
A26	aggtcagtctcagtccaacattt	100
A27	catacaatgctagttaaacagggtga	99
A28	gtgtagaatacttttgcataccaacct	100
A29	cacctggtactggtaagagtcattt	100
A30	ggtgataaacatgttagggtaaccatt	100
A31	gcgaagaagctataagacatgtacgt	99
A32	acgtagcagactttagtggtacataa	100
A33	gtggtgctgtctgtagacatca	100
A34	tgccacgcttgactagattgtaa	100
A35	cgggtgttgctatgcctaatctt	100
A36	gttagacttctcagtggaagcaaaata	100
A37	ggtactactttagattcgaagaccca	100
A38	ggttggaaaccatatgattgtaaagga	97
A39	cactaatggtgttggttaccaacc	89
A40	aaatggtatttgtaatgcagcacct	100
A41	ggtattggagttacacagaatgttctc	100
A42	ggagtagcatccttgatttcacctt	100
A43	gattttgttcgcgctactgcaa	100
A44	ctgttggcataggcaaattgtagaa	100
A45	tggctgttatggccagtaacttt	100
A46	cttgcagttcaagtgagaaccaaa	100
A47	caccaagaatgtagtttacagtcatgt	100
A48	aaatttccttgggtttgttctggac	100
B1	ggtagcagaactcgaaggcatt	100
B2	acagtttccacaaaagcacttgt	100
B3	gcattcaaacaaattgttgaatcctgt	100
B4	agtggtgtaagtaattcagatactggt	98
B5	atttagatgagtggagtatggctacat	100
B6	atcacccactatatatggagcatcttt	100
B7	caagagggtgttttaactgctgt	100
B8	gagtgttaacaatgcagtggcaa	100
B9	ccacctgctctacaagatgcttat	100
B10	gtggccaacctcttctgtaattt	100
B11	ctactcatggtttagctgctgttaat	100
B12	gtctttcataagtcttttgaccagct	100
B13	atctgcaaaatcagcgtctgttta	100
B14	ctttcataagcaacagaaccttctagt	100
B15	tttacgccctgacacacgttat	100
B16	tgagttgaacattaccagcctgt	100
B17	tggacattctatgcaaaattgtgtact	100
B18	tggaaatggcttgatctaaagcatt	100
B19	actcaggtgtagttacaactgtcat	99
B20	cagcagaattggcccttaaagc	100
B21	gatgacaatgcgttagcttactacaa	100
B22	ctgggttttctacaaaatcataccagt	100
B23	acgtgtacgccaagctttgtta	100
B24	ctagtggcggctattgatttcaataa	100
B25	gagctactgtagtaattggaacaagc	100
B26	cattgcaaacatacggattaacagac	100
B27	atgtgactcaactttacttaggaggt	100
B28	gtgtcaacaatttcagcaggaca	100
B29	gcttaaagcacataaagacaaatcagc	100
B30	catggttgctttgtaggttacctgta	100
B31	tgatgcaatcatgactaggtgtct	100
B32	cgggcatttctaaataagtctacttga	100
B33	gaaggtagtgttaaaggtttacaacca	100
B34	cattagtaacaaaggctgtccacc	100
B35	atgcgtcatcatctgaagcattt	100
B36	tctacagcatctgtaatggttccat	100
B37	ctctctcagaaacaaagtgtacgtt	97
B38	gattgactagctacactacgtgc	100
B39	ttgcctacactatgtcacttggt	100
B40	tccatcatgacaaatggcagga	100
B41	aaatggcacacactggtttgtaa	100
B42	caattgagttgagtacagctggtaa	100
B43	agtacagacactggtgttgaacat	100
B44	cctgaaagtcaacgagatgaaaca	100
B45	caattagatgaagagcaaccaatgga	100
B46	caatttggtcatctggactgctatt	100
B47	ccgaagagctaccagacgaatt	100
B48	atgtggtggctctttcaagtcc	98

## Sheet: Table S9
Table S9. Side-by-side comparison of samples from Set 1 and Set 2 and their assigned Pango lineages (accessed 07-06-2023)
Set 1 Sample ID	Set 1 Pango lineage	Set 2 Sample ID	Set 2 Pango lineage
barcode01-1-MN908947.3	BA.1.1	barcode33-2-MN908947.3	BA.1.1
barcode02-1-MN908947.3	BA.1.1	NA
barcode03-1-MN908947.3	BA.1.1	barcode35-2-MN908947.3	BA.1.1
barcode04-1-MN908947.3	BA.1.1	NA
barcode05-1-MN908947.3	BA.1.1	NA
barcode06-1-MN908947.3	BA.1.1	barcode38-2-MN908947.3	BA.1.1
barcode07-1-MN908947.3	BA.1.1	barcode39-2-MN908947.3	BA.1.1
barcode08-1-MN908947.3	BA.1.1	barcode40-2-MN908947.3	BA.1.1
barcode09-1-MN908947.3	BA.1.1	NA
barcode10-1-MN908947.3	BA.1.1	barcode42-2-MN908947.3	BA.1.1
barcode11-1-MN908947.3	BA.1.1	barcode43-2-MN908947.3	BA.1.1
barcode12-1-MN908947.3	BA.1.1	barcode44-2-MN908947.3	BA.1.1
NA		barcode45-2-MN908947.3	BA.1.1
barcode14-1-MN908947.3	BA.1.1	barcode46-2-MN908947.3	BA.1.1
barcode15-1-MN908947.3	BA.1.1	barcode47-2-MN908947.3	BA.1.1
barcode16-1-MN908947.3	BA.1.1	barcode48-2-MN908947.3	BA.1.1
barcode17-1-MN908947.3	BA.1.1	barcode49-2-MN908947.3	BA.1.1
barcode18-1-MN908947.3	BA.1.1	barcode50-2-MN908947.3	BA.1.1
barcode19-1-MN908947.3	BA.1.1	barcode51-2-MN908947.3	BA.1.1
barcode20-1-MN908947.3	BA.1.1	barcode52-2-MN908947.3	BA.1.1
barcode21-1-MN908947.3	BA.1.1	barcode53-2-MN908947.3	BA.1.1
barcode22-1-MN908947.3	BA.1.1	barcode54-2-MN908947.3	BA.1.1
barcode24-1-MN908947.3	BA.1.1	NA
barcode25-1-MN908947.3	BA.1.1	barcode57-2-MN908947.3	BA.1.1
barcode26-1-MN908947.3	BA.1.1	barcode58-2-MN908947.3	BA.1.1
barcode27-1-MN908947.3	BA.1.1	barcode59-2-MN908947.3	BA.1.1
barcode28-1-MN908947.3	XP	barcode60-2-MN908947.3	BA.1.1
barcode29-1-MN908947.3	BA.1.1	barcode61-2-MN908947.3	BA.1.1
barcode30-1-MN908947.3	BA.1.1	barcode62-2-MN908947.3	BA.1.1
barcode31-1-MN908947.3	BA.1.1	barcode63-2-MN908947.3	BA.1.1
barcode32-1-MN908947.3	BA.1.1	barcode64-2-MN908947.3	BA.1.1
*NA - replicate was not available due to ct-value threshold for the same sample
*XP - not assigned (recombinant)

## Sheet: Figure S1
Figure S1a. Phylogenetic tree based on SARS-CoV-2 whole genomes of 56 samples. Magenta - set 1 samples (ONT primers), green - set 2 samples (custom primers)																					Figure S1b. Phylogenetic tree based on SARS-CoV-2 whole genomes of 56 samples by Nextclade phylogeny and Pango lineages evolution. Magenta - set 1 samples (ONT primers), green - set 2 samples (custom primers). Yellow outrouted point - Wuhan reference sequence.

[truncated: 1 more sheets: Consensus Sars-cov-2]
